# Supplementary material for: Network Pharmacology and Molecular Docking Study on the Multi-Target Mechanisms of Aloe vera for Non-Alcoholic Steatohepatitis Treatment
Source: Plants (Basel). 2022 Dec 19;11(24):3585. doi: 10.3390/plants11243585 (PMC9783676; doi:10.3390/plants11243585)
Supplement: Supplementary file 1 [file plants-11-03585-s001.zip]

Archive with 5 entries (5 files):
- Table S1. Targets of Aloe vera.xlsx
- Table S2. NASH-related targets.xlsx
- Table S3. Common targets of Aloe vera and NASH.xlsx
- Table S4. GO and KEGG pathway enrichment analyses.xlsx
- Table S5. Targets in Compound-Target-Pathway Map.xlsx
