# Supplementary material for: Network Pharmacology and Molecular Docking Study on the Multi-Target Mechanisms of Aloe vera for Non-Alcoholic Steatohepatitis Treatment
Source: Plants (Basel). 2022 Dec 19;11(24):3585. doi: 10.3390/plants11243585 (PMC9783676; doi:10.3390/plants11243585)
Supplement: Supplementary file 1 [file plants-11-03585-s001.zip › Table S1. Targets of Aloe vera.xlsx]

## Sheet: Targets of each ingredient
No.	Ingredient	Target genes	Uniprot
1	Arachidonic acid	FABP4	P15090
		PPARG	P37231
		PPARA	Q07869
		PPARD	Q03181
		ALOX5	P09917
		FFAR1	O14842
		FABP3	P05413
		PTGS1	P23219
		CNR1	P21554
		FAAH	O00519
		TERT	O14746
		FABP5	Q01469
		FABP1	P07148
		TOP1	P11387
		PTGES	O14684
		SCD	O00767
		PTGER2	P43116
		POLB	P06746
		CYP26B1	Q9NR63
		CYP26A1	O43174
		CES2	O00748
		ALOX12	P18054
		CDC25A	P30304
		PTPN1	P18031
		PTGDR2	Q9Y5Y4
		PTPN11	Q06124
		HSD11B1	P28845
		PTGER1	P34995
		RXRA	P19793
		RARG	P13631
		RARB	P10826
		RARA	P10276
		RXRB	P28702
		RXRG	P48443
		PTGER4	P35408
		ESR2	Q92731
		SLC22A12	Q96S37
		HSD11B2	P80365
		ALOX15	P16050
		TBXAS1	P24557
		NR1H3	Q13133
		FABP2	P12104
		PTPN2	P17706
		HMGCR	P04035
		PTGIR	P43119
		ENPP2	Q13822
		PTGES2	Q9H7Z7
		LTB4R	Q15722
		GLRA1	P23415
		NR3C1	P04150
		PRKCH	P24723
		AKR1B10	O60218
		GRM2	Q14416
		NR0B2	Q15466
		PLA2G4A	P47712
		FFAR4	Q5NUL3
		DAGLA	Q9Y4D2
		TRPA1	O75762
		OXER1	Q8TDS5
		SLC16A1	P53985
		PDE4A	P27815
		CNR2	P34972
		PTPN6	P29350
		PSEN2	P49810
		PSENEN	Q9NZ42
		NCSTN	Q92542
		APH1A	Q96BI3
		APH1B	Q8WW43
		DAGLB	Q8NCG7
		GCG	P01275
		TRPM8	Q7Z2W7
		GYS1	P13807
		ALOX5AP	P20292
		NOS2	P35228
		MMP13	P45452
		MMP3	P08254
		RBP4	P02753
		MMP8	P22894
		LDHA	P00338
		ESR1	P03372
		ACE	P12821
		ITGAL	P20701
		ICAM1	P05362
		ITGB2	P05107
		AGTR1	P30556
		HNF4A	P41235
		TRPV1	Q8NER1
		KDM2A	Q9Y2K7
		KDM5C	P41229
		PLA2G10	O15496
		RORC	P51449
		PDE4D	Q08499
		DHODH	Q02127
		EDNRA	P25101
		PDE4B	Q07343
		BMP1	P13497
		CCKBR	P32239
		MDM2	Q00987
		CMA1	P23946
		CTSG	P08311
		AR	P10275
		FNTA	P49354
		FNTB	P49356
		PSEN1	P49768
		SOAT1	P35610
		SOAT2	O75908
		F2R	P25116
		PTGS2	P35354
		PPIG	Q13427
		WDTC1	Q8N5D0
		TRPV4	Q9HBA0
		PRKCG	P05129
		REN	P00797
		AKT1	P31749
		TAC1	P20366
		ALOX15B	O15296
		PGF	P49763
		KCNK18	Q7Z418
		IL6	P05231
		JUN	P05412
		FOS	P01100
		RHOA	P61586
		OXT	P01178
		KCNJ1	P48048
		IFNG	P01579
		PRL	P01236
		HMGB1	P09429
		TNF	P01375
		ACACA	Q13085
		CHAT	P28329
		KCNJ4	P48050
		ENOX1	Q8TC92
		NAMPT	P43490
		TRPM5	Q9NZQ8
		TMPRSS11D	O60235
		GNRH1	P01148
		CYP2J2	P51589
		NF1	P21359
		PLA2G6	O60733
		KNG1	P01042
		HMGB2	P26583
		CAT	P04040
		KLHL2	O95198
		FADS2	O95864
		PTGES3	Q15185
		FADS1	O60427
		LOX	P28300
		P2RY1	P47900
		CYP4A11	Q02928
		SNCA	P37840
		SLC6A3	Q01959
		IL15	P40933
		CYP4F3	Q08477
		ALOX12B	O75342
		PLAA	Q9Y263
		HMOX2	P30519
		KIAA0101	Q15004
		IL1B	P01584
		LPL	P06858
		PLA2G2D	Q9UNK4
		CYSLTR1	Q9Y271
		ALB	P02768
		KLK4	Q9Y5K2
		LTA4H	P09960
		ALOXE3	Q9BYJ1
		CYP2B6	P20813
		OXTR	P30559
		FA2H	Q7L5A8
		PLA2G4C	Q9UP65
		ELANE	P08246
		IL4	P05112
		ANXA1	P04083
		HPGDS	O60760
		CYP2C8	P10632
		HTR2A	P28223
		NOS3	P29474
		AOAH	P28039
		APOE	P02649
		FADS3	Q9Y5Q0
		SELP	P16109
		ACER2	Q5QJU3
		BBOX1	O75936
		CDC25C	P30307
		CERT1	Q9Y5P4
		CES1	P23141
		CYP4F2	P78329
		DNM1	Q05193
		GABBR1	Q9UBS5
		GABBR2	O75899
		GABRQ	Q9UN88
		GABRR1	P24046
		GPR174	Q9BXC1
		GPR18	Q14330
		GPR34	Q9UPC5
		HSD17B3	P37058
		KAT5	Q92993
		KDM5A	P29375
		LPAR1	Q92633
		LPAR2	Q9HBW0
		LPAR3	Q9UBY5
		LPAR4	Q99677
		LPAR6	P43657
		MT-ND1	P03886
		MT-ND2	P03891
		MT-ND3	P03897
		MT-ND4	P03905
		MT-ND4L	P03901
		MT-ND5	P03915
		MT-ND6	P03923
		NDUFA1	O15239
		NDUFA10	O95299
		NDUFA11	Q86Y39
		NDUFA12	Q9UI09
		NDUFA13	Q9P0J0
		NDUFA2	O43678
		NDUFA3	O95167
		NDUFA4	O00483
		NDUFA4L2	Q9NRX3
		NDUFA5	Q16718
		NDUFA6	P56556
		NDUFA7	O95182
		NDUFA8	P51970
		NDUFA9	Q16795
		NDUFAB1	O14561
		NDUFAF1	Q9Y375
		NDUFAF2	Q8N183
		NDUFAF3	Q9BU61
		NDUFAF4	Q9P032
		NDUFB1	O75438
		NDUFB10	O96000
		NDUFB11	Q9NX14
		NDUFB2	O95178
		NDUFB3	O43676
		NDUFB4	O95168
		NDUFB5	O43674
		NDUFB6	O95139
		NDUFB7	P17568
		NDUFB8	O95169
		NDUFB9	Q9Y6M9
		NDUFC1	O43677
		NDUFC2	O95298
		NDUFS1	P28331
		NDUFS2	O75306
		NDUFS3	O75489
		NDUFS4	O43181
		NDUFS5	O43920
		NDUFS6	O75380
		NDUFS7	O75251
		NDUFS8	O00217
		NDUFV1	P49821
		NDUFV2	P19404
		NDUFV3	P56181
		P2RY10	O00398
		PAFAH1B2	P68402
		PAM	P19021
		PDCD4	Q53EL6
		PLA2G2C	Q5R387
		PLA2G4B	P0C869
		POLH	Q9Y253
		POLK	Q9UBT6
		PRKCA	P17252
		SLC22A6	Q4U2R8
		SLC22A8	Q8TCC7
		SLC25A20	O43772
		SLC6A11	P48066
		SLCO2A1	Q92959
		SPTLC2	O15270
		TLR2	O60603
		THRB	P10828
		S1PR1	P21453
		PTGFR	P43088
		PTGDR	Q13258
		PLA2G2A	P14555
		PLA2G1B	P04054
		FOLH1	Q04609
		S1PR5	Q9H228
		HDAC4	P56524
		S1PR2	O95136
		TBXA2R	P21731
		CA7	P43166
		MGLL	Q99685
		GALR3	O60755
		CDC25B	P30305
		CA6	P23280
		S1PR4	O95977
		THRA	P10827
		S1PR3	Q99500
		FDPS	P14324
		SIRT2	Q8IXJ6
		CA5A	P35218
		TLR9	Q9NR96
		CA4	P22748
		GPR35	Q9HC97
		HDAC3	O15379
		CHRM4	P08173
		APOBEC3A	P31941
		PTPN22	Q9Y2R2
		DUSP3	P51452
		CA5B	Q9Y2D0
		CTDSP1	Q9GZU7
		CA13	Q8N1Q1
		BCL2A1	Q16548
		APOBEC3G	Q9HC16
		EPHX2	P34913
		CA14	Q9ULX7
		RIPK2	O43353
		HDAC6	Q9UBN7
		AKR1C3	P42330
		LTB4R2	Q9NPC1
		NR1I2	O75469
		SLCO1B1	Q9Y6L6
		SLCO1B3	Q9NPD5
		PTPN7	P35236
		SLC6A2	P23975
		RELA	Q04206
		CCND1	P24385
		MAPK1	P28482
		EGF	P01133
		CDK4	P11802
		CASP3	P42574
		HERC5	Q9UII4
		G6PD	P11413
		TNFRSF1A	P19438
		PRKCB	P05771
		PECAM1	P16284
		PTEN	P60484
		GLB1	P16278
		ALDH2	P05091
		ABCA1	O95477
		ALDH3A1	P30838
		UCP2	P55851
		C1R	P00736
		CETP	P11597
		ABCG1	P45844
		ABCC4	O15439
		KCNK10	P57789
		TNFRSF1B	P20333
		KCNK2	O95069
		COL1A2	P08123
2	beta-carotene	CYP26A1	O43174
		HAO1	Q9UJM8
		NR4A1	P22736
		RBP4	P02753
		RARB	P10826
		RARA	P10276
		RARG	P13631
		LACTB	P05364
		RXRB	P28702
		RXRA	P19793
		ACHE	P04058
		CES2	O00748
		BCL2A1	Q16548
		RXRG	P48443
		CDC25B	P30305
		ALOX15	P16050
		RIPK2	O43353
		CA6	P23280
		METAP2	P50579
		CA5B	Q9Y2D0
		HSD17B3	P37058
		APOBEC3A	P31941
		DUSP3	P51452
		CYP19A1	P11511
		CYP17A1	P05093
		RORA	P35398
		CA5A	P35218
		NR2F2	P24468
		TLR9	Q9NR96
		PTGS1	P23219
		CASP9	P55211
		APP	P05067
		ADORA1	P30542
		ADORA2A	P29274
		ADORA3	P0DMS8
		SNCA	P37840
		CRABP1	P29762
		CRABP2	P29373
		RORB	Q92753
		RORC	P51449
		PIN1	Q13526
		SLCO1B1	Q9Y6L6
		AKT1	P31749
		VEGFA	P15692
		BCL2	P10415
		MMP2	P08253
		JUN	P05412
		CASP3	P42574
		PTGS2	P35354
		CASP8	Q14790
		MMP1	P03956
		HMOX1	P09601
		CYP3A4	P08684
		CYP1A2	P05177
		ALB	P02768
		CAV1	Q03135
		CTNNB1	P35222
		MYC	P01106
		CASP7	P55210
		F3	P13726
		GJA1	P17302
		MMP10	P09238
3	3-epi-beta-sitosterol	HMGCR	P04035
		CYP51A1	Q16850
		AR	P10275
		NPC1L1	Q9UHC9
		NR1H3	Q13133
		CYP17A1	P05093
		RORC	P51449
		CYP19A1	P11511
		ESR2	Q92731
		ESR1	P03372
		SHBG	P04278
		SREBF2	Q12772
		CYP2C19	P33261
		SLC6A2	P23975
		BCHE	P06276
		RORA	P35398
		PTPN1	P18031
		SERPINA6	P08185
		SLC6A4	P31645
		G6PD	P11413
		NR1I3	Q14994
		CHRM2	P08172
		ACHE	P22303
		VDR	P11473
		CES2	O00748
		NR1H2	P55055
		CDC25A	P30304
		PTGER1	P34995
		PTGER2	P43116
		HSD11B1	P28845
		DHCR7	Q9UBM7
		GLRA1	P23415
		PPARD	Q03181
		SQLE	Q14534
		PTPN6	P29350
		FDFT1	P37268
		NR3C1	P04150
		CDC25B	P30305
		SHH	Q15465
		UGT2B7	P16662
		HSD11B2	P80365
		DRD2	P14416
		POLB	P06746
		ABCB11	O95342
		CA1	P00915
		CA2	P00918
		CD4	P01730
		CDC45	O75419
		CYP24A1	Q07973
		CYP27B1	O15528
		CRYAB	P02511
		DHCR24	Q15392
		POLA1	P09884
		EBP	Q15125
		ENPP2	Q13822
		EPHA1	P21709
		EPHA2	P29317
		EPHA3	P29320
		EPHA4	P54764
		EPHA5	P54756
		EPHA7	Q15375
		EPHA6	Q9UF33
		EPHA8	P29322
		EPHB1	P54762
		EPHB2	P29323
		EPHB3	P54753
		EPHB6	O15197
		FGF2	P09038
		GBA2	Q9HCG7
		GLI1	P08151
		ABCC4	O15439
		NPC1	O15118
		NR1H4	Q96RI1
		SLC10A2	Q12908
		SLC10A1	Q14973
		SLC22A3	O75751
		ST3GAL1	Q11201
		GC	P02774
		SRD5A2	P31213
		SRD5A1	P18405
		GPBAR1	Q8TDU6
		HTR1E	P28566
		ALOX15	P16050
		OPRK1	P41144
		PLA2G1B	P04054
		PRKAA2	P54646
		PRKAB1	Q9Y478
		PRKAG1	P54619
		CRYAA	P02489
		CYP11A1	P05108
		F10	P00742
		GPR183	P32249
		GRIN1	Q05586
		GRIN2A	Q12879
		GRIN2B	Q13224
		ITGAV	P06756
		ITGB3	P05106
		LSS	P48449
		GAA	P10253
		MGLL	Q99685
		OSBP2	Q969R2
		F2	P00734
		SLCO1A2	P46721
		SLCO2A1	Q92959
		SLCO4C1	Q6ZQN7
		SLCO1B3	Q9NPD5
		SLCO2B1	O94956
		SLCO1C1	Q9NYB5
		SLCO4A1	Q96BD0
		SLCO3A1	Q9UIG8
		SLCO6A	Q86UG4
		SLCO1B1	Q9Y6L6
		SLCO5A1	Q9H2Y9
		PTPN2	P17706
		PGR	P06401
		NCOA2	Q15596
		NR3C2	P08235
4	Aloe-emodin	TP53	P04637
		HSP90AA1	P07900
		CASP3	P42574
		CASP8	Q14790
		UGT1A9	O60656
		EIF2S1	P05198
		XBP1	P17861
		MPG	P29372
		ACLY	P53396
		CBR1	P16152
		DNMT3B	Q9UBC3
		EZR	P15311
		FGB	P02675
		FTO	Q9C0B1
		GAPDH	P04406
		SLC37A4	O43826
		GSR	P00390
		TCF4	P15884
		NSD2	O96028
		PGAM1	P18669
		SLC47A2	Q86VL8
		SIRT5	Q9NXA8
		TERT	O14746
		PTP4A3	O75365
		PTPRC	P08575
		CA5A	P35218
		MIF	P14174
		ALOX15	P16050
		CES1	P23141
		CASP9	P55211
		CES2	O00748
		BCL2A1	Q16548
		CA7	P43166
		HSD17B1	P14061
		CA13	Q8N1Q1
		CDC25B	P30305
		CA5B	Q9Y2D0
		CA4	P22748
		CA6	P23280
		HSD17B2	P37059
		MCL1	Q07820
		MAOB	P27338
		CA12	O43570
		RIPK2	O43353
		ALPL	P05186
		CA14	Q9ULX7
		HNF4A	P41235
		ESR1	P03372
		CA9	Q16790
		PTGS1	P23219
		ESR2	Q92731
		DUSP3	P51452
		PRSS2	P07478
		PLIN5	Q00G26
		DRD1	P21728
		HTR1E	P28566
		TLR9	Q9NR96
		STS	P08842
		CDK4	P11802
		CA1	P00915
		CA2	P00918
		PTPN7	P35236
		ALOX5	P09917
		ACHE	P22303
		BCL2	P10415
		CYP19A1	P11511
		CSNK2A1	P68400
		CSNK2B	P67870
		CYP1B1	Q16678
		LIMK1	P53667
		NAAA	Q02083
		PSMB1	P20618
		HPN	P05981
		LCK	P06239
		HSP90AB1	P08238
		PIK3CG	P48736
		PRKACA	P17612
		NCOA2	Q15596
		PKIA	P61925
		IGHG1	P01857
		CDKN1A	P38936
		CDKN1B	P46527
		CDKN1C	P49918
		EIF6	P56537
		BAX	Q07812
		TNF	P01375
		FASN	P49327
		PRKCA	P17252
		PRKCE	Q02156
		PCNA	P12004
		MYC	P01106
		IL1B	P01584
		PRKCD	Q05655
		CCNB1	P14635
5	Campesterol	HMGCR	P04035
		CYP51A1	Q16850
		NR1H3	Q13133
		CYP17A1	P05093
		AR	P10275
		NPC1L1	Q9UHC9
		ESR2	Q92731
		RORC	P51449
		CYP19A1	P11511
		ESR1	P03372
		SHBG	P04278
		SREBF2	Q12772
		SLC6A2	P23975
		RORA	P35398
		ABCB11	O95342
		CA1	P00915
		CA2	P00918
		SERPINA6	P08185
		CD4	P01730
		CDC45	O75419
		UGCG	Q16739
		CYP24A1	Q07973
		CYP27B1	O15528
		CRYAB	P02511
		DHCR24	Q15392
		POLA1	P09884
		EBP	Q15125
		ENPP2	Q13822
		EPHA1	P21709
		EPHA2	P29317
		EPHA3	P29320
		EPHA4	P54764
		EPHA5	P54756
		EPHA6	Q9UF33
		EPHA7	Q15375
		EPHA8	P29322
		EPHB1	P54762
		EPHB2	P29323
		EPHB3	P54753
		EPHB6	O15197
		FGF1	P05230
		FGF2	P09038
		G6PD	P11413
		GBA2	Q9HCG7
		GLI1	P08151
		IL2	P60568
		CDC25A	P30304
		ABCC4	O15439
		NPC1	O15118
		NR1H2	P55055
		SLC10A2	Q12908
		SLC10A1	Q14973
		SLC22A3	O75751
		SHH	Q15465
		ST3GAL1	Q11201
		VDR	P11473
		GC	P02774
		SRD5A2	P31213
		ALOX15	P16050
		NR3C1	P04150
		SRD5A1	P18405
		GPBAR1	Q8TDU6
		CDC25B	P30305
		HTR1E	P28566
		NR1H4	Q96RI1
		NR3C2	P08235
		ACHE	P22303
		HSD11B1	P28845
		PRKAA2	P54646
		PRKAB1	Q9Y478
		PRKAG1	P54619
		DHCR7	Q9UBM7
		CRYAA	P02489
		CYP11A1	P05108
		F10	P00742
		GPR183	P32249
		GRIN1	Q05586
		GRIN2A	Q12879
		GRIN2B	Q13224
		ITGAV	P06756
		ITGB3	P05106
		LSS	P48449
		GAA	P10253
		MGLL	Q99685
		NR1I3	Q14994
		OSBP2	Q969R2
		F2	P00734
		SLCO1A2	P46721
		SLCO2A1	Q92959
		SLCO4C1	Q6ZQN7
		SLCO1B3	Q9NPD5
		SLCO2B1	O94956
		SLCO1C1	Q9NYB5
		SLCO4A1	Q96BD0
		SLCO3A1	Q9UIG8
		SLCO6A	Q86UG4
		SLCO1B1	Q9Y6L6
		SLCO5A1	Q9H2Y9
		CYP27A1	Q02318
		PTPN1	P18031
		PTPN2	P17706
		PGR	P06401
6	Aloe resin C	PTPN1	P18031
		SLC5A2	P31639
		CA12	O43570
		SLC5A1	P13866
		ABCG2	Q9UNQ0
		DNMT1	P26358
		NR2F2	P24468
		PLIN1	O60240
		HSP90AA1	P07900
		MIF	P14174
		CA9	Q16790
		ALDH1A2	O94788
		ALDH1B1	P30837
		CA13	Q8N1Q1
		CA14	Q9ULX7
		CA5A	P35218
		CA4	P22748
		CA5B	Q9Y2D0
		CA6	P23280
		CA7	P43166
		CBS	P35520
		ERAP1	Q9NZ08
		FGF1	P05230
		FGF2	P09038
		SLC37A4	O43826
		IL2	P60568
		IL6	P05231
		LGALS9	O00182
		P4HB	P07237
		SLC28A3	Q9HAS3
		SLC5A4	Q9NY91
		TYR	P14679
		VEGFA	P15692
7	Cholesterol	CYP51A1	Q16850
		HMGCR	P04035
		CYP17A1	P05093
		AR	P10275
		ESR2	Q92731
		ESR1	P03372
		SHBG	P04278
		NR1H3	Q13133
		NPC1L1	Q9UHC9
		SREBF2	Q12772
		CYP19A1	P11511
		RORC	P51449
		SLC6A4	P31645
		SLC6A2	P23975
		CHRM2	P08172
		ACHE	P22303
		CYP2C19	P33261
		PTPN1	P18031
		BCHE	P06276
		G6PD	P11413
		SERPINA6	P08185
		RORA	P35398
		CDC25A	P30304
		VDR	P11473
		PTGER1	P34995
		PTGER2	P43116
		NR1H2	P55055
		HSD11B1	P28845
		NR1I3	Q14994
		CES2	O00748
		NR3C1	P04150
		PPARA	Q07869
		PPARD	Q03181
		SQLE	Q14534
		PTPN2	P17706
		GLRA1	P23415
		TBXAS1	P24557
		PTPN6	P29350
		CCR1	P32246
		CDC25B	P30305
		PTGES	O14684
		SIGMAR1	Q99720
		HTR2B	P41595
		ADRA2C	P18825
		SHH	Q15465
		PPARG	P37231
		PRKCG	P05129
		PRKCD	Q05655
		PRKCB	P05771
		PRKCE	Q02156
		PRKCQ	Q04759
		DRD2	P14416
		HSD11B2	P80365
		POLB	P06746
		DHCR7	Q9UBM7
		PREP	P48147
		ABCB11	O95342
		CA1	P00915
		CA2	P00918
		CD4	P01730
		CDC45	O75419
		UGCG	Q16739
		CYP24A1	Q07973
		CYP27B1	O15528
		CRYAB	P02511
		DHCR24	Q15392
		POLA1	P09884
		EBP	Q15125
		ENPP2	Q13822
		EPHA1	P21709
		EPHA2	P29317
		EPHA3	P29320
		EPHA4	P54764
		EPHA5	P54756
		EPHA6	Q9UF33
		EPHA7	Q15375
		EPHA8	P29322
		EPHB1	P54762
		EPHB2	P29323
		EPHB3	P54753
		EPHB6	O15197
		FGF1	P05230
		FGF2	P09038
		GBA2	Q9HCG7
		GLI1	P08151
		IL2	P60568
		ABCB1	P08183
		ABCC4	O15439
		NPC1	O15118
		NR1H4	Q96RI1
		SLC10A2	Q12908
		SLC10A1	Q14973
		ATIC	P31939
		SLC22A3	O75751
		ST3GAL1	Q11201
		GC	P02774
		SRD5A2	P31213
		SRD5A1	P18405
		GPBAR1	Q8TDU6
		HTR1E	P28566
		ALOX15	P16050
		TLR9	Q9NR96
		S1PR2	O95136
		PRKAA2	P54646
		PRKAB1	Q9Y478
		PRKAG1	P54619
		CRYAA	P02489
		CYP11A1	P05108
		F10	P00742
		GPR183	P32249
		GRIN1	Q05586
		GRIN2A	Q12879
		GRIN2B	Q13224
		ITGAV	P06756
		ITGB3	P05106
		LSS	P48449
		GAA	P10253
		MGLL	Q99685
		OSBP2	Q969R2
		F2	P00734
		SLCO1A2	P46721
		SLCO2A1	Q92959
		SLCO4C1	Q6ZQN7
		SLCO1B3	Q9NPD5
		SLCO2B1	O94956
		SLCO1C1	Q9NYB5
		SLCO4A1	Q96BD0
		SLCO3A1	Q9UIG8
		SLCO6A	Q86UG4
		SLCO1B1	Q9Y6L6
		SLCO5A1	Q9H2Y9
		CYP27A1	Q02318
		PGR	P06401
		NR3C2	P08235
		NCOA2	Q15596
8	Quercetin	NOX4	Q9NPH5
		AVPR2	P30518
		AKR1B1	P15121
		XDH	P47989
		MAOA	P21397
		IGF1R	P08069
		FLT3	P36888
		CYP19A1	P11511
		EGFR	P00533
		F2	P00734
		CA2	P00918
		PIM1	P11309
		ALOX5	P09917
		AURKB	Q96GD4
		DRD4	P21917
		ADORA1	P30542
		CA7	P43166
		GLO1	Q04760
		MPO	P05164
		PIK3R1	P27986
		ADORA2A	P29274
		DAPK1	P53355
		PYGL	P06737
		CA1	P00915
		GSK3B	P49841
		SRC	P12931
		PTK2	Q05397
		HSD17B2	P37059
		KDR	P35968
		MMP13	P45452
		MMP3	P08254
		CA3	P07451
		ALOX15	P16050
		ABCC1	P33527
		PLK1	P53350
		CA6	P23280
		CDK1	P06493
		MMP9	P14780
		CA12	O43570
		MMP2	P08253
		PKN1	Q16512
		CA14	Q9ULX7
		CA9	Q16790
		CSNK2A1	P68400
		ALOX12	P18054
		MET	P08581
		CA4	P22748
		NEK2	P51955
		CXCR1	P25024
		CAMK2B	Q13554
		ALK	Q9UM73
		AKT1	P31749
		ABCB1	P08183
		NEK6	Q9HC98
		PLA2G1B	P04054
		CA5A	P35218
		BACE1	P56817
		CYP1B1	Q16678
		AXL	P30530
		ABCG2	Q9UNQ0
		NUAK1	O60285
		AKR1C2	P52895
		AKR1C1	Q04828
		AKR1C3	P42330
		AKR1C4	P17516
		CA13	Q8N1Q1
		AKR1A1	P14550
		GPR35	Q9HC97
		MAPT	P10636
		KDM4E	B2RXH2
		TOP2A	P11388
		INSR	P06213
		ACHE	P22303
		SYK	P43405
		PIK3CG	P48736
		APEX1	P27695
		PTPRS	Q13332
		ESR2	Q92731
		MPG	P29372
		SLC22A12	Q96S37
		CDK5	Q00535
		CDK5R1	Q15078
		CCNB3	Q8WWL7
		CCNB1	P14635
		CCNB2	O95067
		ARG1	P05089
		CDK6	Q00534
		CDK2	P24941
		TYR	P14679
		HSD17B1	P14061
		AHR	P35869
		ESRRA	P11474
		APP	P05067
		PARP1	P09874
		TTR	P02766
		MMP12	P39900
		CD38	P28907
		AKR1B10	O60218
		TNKS2	Q9H2K2
		TNKS	O95271
		TOP1	P11387
		TERT	O14746
		SDR42E2	A6NKP2
		KCNU1	A8MYU2
		TLR4	O00206
		HAS3	O00219
		PIK3CD	O00329
		PIK3C2A	O00443
		PIK3C2B	O00750
		APAF1	O14727
		TNFRSF10B	O14763
		ATP2A1	O14983
		CHUK	O15111
		MAPK13	O15264
		ABCC4	O15439
		ABCC5	O15440
		EIF4G3	O43432
		TMPRSS11D	O60235
		KDM1A	O60341
		TLR2	O60603
		UGT1A9	O60656
		JAK2	O60674
		HPGDS	O60760
		UGT2B11	O75310
		ERN1	O75460
		NR1I2	O75469
		RPS6KA5	O75582
		PIK3C2G	O75747
		UGT2B17	O75795
		STK17B	O94768
		ABCA1	O95477
		AIFM1	O95831
		CHEK2	O96017
		GSR	P00390
		ABL1	P00519
		PLAU	P00749
		PLAT	P00750
		FOS	P01100
		KRAS	P01116
		TGFA	P01135
		TNF	P01375
		IL1B	P01584
		CXCL10	P02778
		MMP1	P03956
		CAT	P04040
		RAF1	P04049
		APOB	P04114
		CSF2	P04141
		TP53	P04637
		HSPB1	P04792
		CYBB	P04839
		CYP1A2	P05177
		CYP2E1	P05181
		IL6	P05231
		EDN1	P05305
		ICAM1	P05362
		JUN	P05412
		SERPIND1	P05546
		UGT2B4	P06133
		FYN	P06241
		BCHE	P06276
		RB1	P06400
		ATP5F1B	P06576
		GPX1	P07203
		YES1	P07947
		SP1	P08047
		HCK	P08631
		CYP3A4	P08684
		GSTP1	P09211
		HMOX1	P09601
		FGR	P09769
		HSPA1A	P0DMV8
		UGT2A1	P0DTE4
		CXCL8	P10145
		AR	P10275
		BCL2	P10415
		CYP2D6	P10635
		HSPA8	P11142
		SLC2A1	P11166
		SLC2A2	P11168
		SLC2A3	P11169
		PYGB	P11216
		PYGM	P11217
		CYP2C9	P11712
		ODC1	P11926
		CKB	P12277
		CCL2	P13500
		CFTR	P13569
		CYP4B1	P13584
		F3	P13726
		HSD3B1	P14060
		SLC2A4	P14672
		NQO1	P15559
		POR	P16435
		UGT2B7	P16662
		XBP1	P17861
		IGFBP3	P17936
		GPX2	P18283
		UGT1A6	P19224
		EIF2AK2	P19525
		NT5E	P21589
		TGM2	P21980
		UGT1A1	P22309
		UGT1A4	P22310
		PTGS1	P23219
		GLRA1	P23415
		BDNF	P23560
		GADD45A	P24522
		ATP5A1	P25705
		NPY1R	P25929
		NFKBIA	P25963
		HSD3B2	P26439
		MAOB	P27338
		MAPK3	P27361
		ARNT	P27540
		MAPK1	P28482
		NOS3	P29474
		NOS1	P29475
		PRDX5	P30044
		MAPK4	P31152
		HSPA4	P34932
		CTNNB1	P35222
		NOS2	P35228
		PTGS2	P35354
		UGT1A3	P35503
		UGT1A5	P35504
		IRS1	P35568
		UGT2B10	P36537
		ATP5C1	P36542
		CDKN1A	P38936
		CTRL	P40313
		IL15	P40933
		STAT1	P42224
		PIK3CA	P42336
		PIK3CB	P42338
		MTOR	P42345
		PI4KA	P42356
		CASP3	P42574
		ABL2	P42684
		FRK	P42685
		CDKN2A	P42771
		NAMPT	P43490
		MAPK8	P45983
		LEPR	P48357
		CD97	P48960
		GSK3A	P49840
		SULT1E1	P49888
		SULT1A1	P50225
		TNFSF10	P50591
		PDX1	P52945
		MAPK12	P53778
		UGT2B15	P54855
		SLC12A2	P55011
		CASP7	P55210
		CASP9	P55211
		BID	P55957
		SESN2	P58004
		CXCR4	P61073
		FAU	P62861
		EEF1A1	P68104
		CYP4F2	P78329
		PRKDC	P78527
		CYCS	P99999
		TFAM	Q00059
		TOP2B	Q02880
		CYP4A11	Q02928
		RNASEL	Q05823
		AOX1	Q06278
		BAX	Q07812
		BCL2L1	Q07817
		MCL1	Q07820
		PPARA	Q07869
		FOXM1	Q08050
		CYP4F3	Q08477
		KCNMA1	Q12791
		HSPB3	Q12988
		ACACA	Q13085
		MAPK7	Q13164
		ATR	Q13535
		TSTA3	Q13630
		KEAP1	Q14145
		SQLE	Q14534
		CASP8	Q14790
		NR1I3	Q14994
		PON2	Q15165
		TLR1	Q15399
		NSDHL	Q15738
		MAPK11	Q15759
		NCOA1	Q15788
		ADIPOQ	Q15848
		HSPB2	Q16082
		NFE2L2	Q16236
		MAPK14	Q16539
		BCL2A1	Q16548
		IL17A	Q16552
		BAK1	Q16611
		MAPK6	Q16659
		HIF1A	Q16665
		HIST3H3	Q16695
		UGCG	Q16739
		UGT8	Q16880
		UGT3A2	Q3SY77
		CYP4A22	Q5TCH4
		CYP4F22	Q6NT55
		UGT3A1	Q6NUS8
		HIBCH	Q6NVY1
		UGT2A3	Q6UWM9
		SLC30A10	Q6XR72
		CYP4V2	Q6ZWL3
		ERN2	Q76MJ5
		CYP4Z1	Q86W10
		SIRT2	Q8IXJ6
		CYP4X1	Q8N118
		CBR4	Q8N4T8
		SIRT6	Q8N6T7
		FNDC5	Q8NAU1
		KDM1B	Q8NB78
		UXS1	Q8NBZ7
		PIK3C3	Q8NEB9
		MAPK15	Q8TD08
		SDR42E1	Q8WUS8
		DIO2	Q92813
		HAS2	Q92819
		HAS1	Q92839
		SIRT1	Q96EB6
		NOX5	Q96PH1
		SMG1	Q96Q15
		TRPM7	Q96QT4
		NKX3-1	Q99801
		TLR10	Q9BXR5
		EIF2A	Q9BY44
		UGT2B28	Q9BY64
		BCL2L14	Q9BZR8
		HSD3B7	Q9H2F3
		UGT1A7	Q9HAW7
		UGT1A10	Q9HAW8
		UGT1A8	Q9HAW9
		CYP4F11	Q9HBI6
		NOX3	Q9HBY0
		CYP4F12	Q9HCS2
		DIABLO	Q9NR28
		SIRT7	Q9NRC8
		DUOX2	Q9NRD8
		DUOX1	Q9NRD9
		SLC2A9	Q9NRM0
		SIRT3	Q9NTG7
		SIRT5	Q9NXA8
		NPC1L1	Q9UHC9
		TBK1	Q9UHD2
		BOK	Q9UMX3
		TLR6	Q9Y2C9
		TRRAP	Q9Y4A5
		NOX1	Q9Y5S8
		SIRT4	Q9Y6E7
		SLC30A1	Q9Y6M5
		CYP1A1	P04798
		P4HB	P07237
		QDPR	P09417
		ALPI	P09923
		AMY1A	P0DUB6
		CYP2C8	P10632
		VEGFA	P15692
		ST6GAL1	P15907
		CBR1	P16152
		CREB1	P16220
		ACP1	P24666
		PON1	P27169
		CBS	P35520
		SNCA	P37840
		GRK6	P43250
		PGF	P49763
		CCR4	P51679
		ANTXR2	P58335
		IL2	P60568
		GSTO1	P78417
		ELAVL3	Q14576
		ELAVL1	Q15717
		MYLK	Q15746
		NMUR2	Q9GZQ4
		KCND3	Q9UK17
		PTPRC	P08575
		ESR1	P03372
		PTPN22	Q9Y2R2
		DUSP3	P51452
		RELA	Q04206
		CYP17A1	P05093
		MIF	P14174
		CTDSP1	Q9GZU7
		CES2	O00748
		RPS6KA3	P51812
		CDC25B	P30305
		CA5B	Q9Y2D0
		ALPL	P05186
		TLR9	Q9NR96
		HSD17B3	P37058
		HTR1E	P28566
		CES1	P23141
		MAPK10	P53779
		RAC1	P63000
		PTPN1	P18031
		DNMT1	P26358
		RIPK2	O43353
		RORA	P35398
		THRA	P10827
		PDE7A	Q13946
		ADORA3	P0DMS8
		NTRK2	Q16620
		PDE4D	Q08499
		CSNK2A3	Q8NEV1
		CISD1	Q9NZ45
		PDE5A	O76074
		CCNT1	O60563
		CDK9	P50750
		OPRD1	P41143
		DPP4	P27487
		LIG1	P18858
		MECR	Q9BV79
		GABRA1	P14867
		GABRA2	P47869
		GABRA3	P34903
		GABRA5	P31644
		IP6K2	Q9UHH9
		GAA	P10253
		MKNK1	Q9BUB5
		MKNK2	Q9HBH9
		KIT	P10721
		OPRM1	P35372
		PSIP1	O75475
		ALOX15B	O15296
		PSMB5	P28074
		E6	P06463
		TRPC5	Q9UL62
		NEU1	Q99519
		NEU2	Q9Y3R4
		NEU3	Q9UQ49
		NEU4	Q8WWR8
		SLC6A3	Q01959
		SI	P14410
		SYN1	P17600
		TST	Q16762
		LCK	P06239
		PPARG	P37231
		HSP90AA1	P07900
		HSP90AB1	P08238
		NCOA2	Q15596
		KCNH2	Q12809
		SCN5A	Q14524
		ADRB2	P07550
		PRKACA	P17612
		F7	P08709
		RXRA	P19793
		CCND1	P24385
		EIF6	P56537
		IL10	P22301
		EGF	P01133
		AHSA1	O95433
		ELK1	P19419
		SOD1	P00441
		PRKCA	P17252
		RUNX1T1	Q06455
		HERC5	Q9UII4
		ERBB2	P04626
		CAV1	Q03135
		MYC	P01106
		GJA1	P17302
		SELE	P16581
		VCAM1	P19320
		PTGER3	P43115
		PRKCB	P05771
		BIRC5	O15392
		TGFB1	P01137
		MGAM	O43451
		THBD	P07204
		SERPINE1	P05121
		COL1A1	P02452
		IFNG	P01579
		PTEN	P60484
		IL1A	P01583
		NCF1	P14598
		PSMD3	O43242
		COL3A1	P02461
		CXCL11	O14625
		CXCL2	P19875
		DCAF5	Q96JK2
		CLDN4	O14493
		PPARD	Q03181
		HSF1	Q00613
		CRP	P02741
		SPP1	P10451
		RUNX2	Q13950
		RASSF1	Q9NS23
		E2F1	Q01094
		E2F2	Q14209
		ACP3	P15309
		CTSD	P07339
		IGF2	P01344
		CD40LG	P29965
		IRF1	P10914
		ERBB3	P21860
		DIO1	P49895
		PCOLCE	Q15113
		NPEPPS	P55786
		HK2	P52789
		RASA1	P20936
		GSTM1	P09488
		GSTM2	P28161
9	Aloin	EPHX2	P34913
		TYR	P14679
		HRAS	P01112
		CA2	P00918
		CA7	P43166
		CA1	P00915
		CA12	O43570
		CA14	Q9ULX7
		CA9	Q16790
		CA4	P22748
		CA13	Q8N1Q1
		CA5A	P35218
		CA6	P23280
		ADK	P55263
		ADORA3	P0DMS8
		ADA	P00813
		CA3	P07451
		SLC5A2	P31639
		ADORA2A	P29274
		MMP13	P45452
		MMP1	P03956
		MMP7	P09237
		MMP12	P39900
		MMP8	P22894
		MMP3	P08254
		MMP9	P14780
		ADAM17	P78536
		IGFBP3	P17936
		TYMP	P19971
		CDA	P32320
		PNP	P00491
		ADORA2B	P29275
		HSP90AA1	P07900
		LGALS3	P17931
		LGALS9	O00182
		GSK3B	P49841
		UGT1A8	Q9HAW9
		UGT1A7	Q9HAW7
		UGT1A9	O60656
		UGT1A10	Q9HAW8
		UGT1A1	P22309
		ALDH1A2	O94788
		ALDH1B1	P30837
		ERAP1	Q9NZ08
		FGF1	P05230
		FGF2	P09038
		SLC37A4	O43826
		HKDC1	Q2TB90
		IL2	P60568
		IL6	P05231
		P4HB	P07237
		PYGM	P11217
		NRAS	P01111
		SLC28A3	Q9HAS3
		SLC5A4	Q9NY91
		SLC5A11	Q8WWX8
		YARS1	P54577
		TNNC1	P63316
		TNNI3	P19429
		TNNT2	P45379
		UMPS	P11172
		SLC5A1	P13866
		TOP1	P11387
		CA5B	Q9Y2D0
		MIF	P14174
		GALR3	O60755
		PTPN1	P18031
		DNMT1	P26358
		BCL2A1	Q16548
		ALDH2	P05091
		ESR1	P03372
		AR	P10275
		PTGS2	P35354
		PIM1	P11309

## Sheet: Targets of Aloe vera
No.	Target genes	Uniprot
1	FABP4	P15090
2	FFAR1	O14842
3	FABP3	P05413
4	CNR1	P21554
5	FAAH	O00519
6	FABP5	Q01469
7	FABP1	P07148
8	SCD	O00767
9	CYP26B1	Q9NR63
10	PTGDR2	Q9Y5Y4
11	PTPN11	Q06124
12	PTGER4	P35408
13	FABP2	P12104
14	PTGIR	P43119
15	PTGES2	Q9H7Z7
16	LTB4R	Q15722
17	PRKCH	P24723
18	GRM2	Q14416
19	NR0B2	Q15466
20	PLA2G4A	P47712
21	FFAR4	Q5NUL3
22	DAGLA	Q9Y4D2
23	TRPA1	O75762
24	OXER1	Q8TDS5
25	SLC16A1	P53985
26	PDE4A	P27815
27	CNR2	P34972
28	PSEN2	P49810
29	PSENEN	Q9NZ42
30	NCSTN	Q92542
31	APH1A	Q96BI3
32	APH1B	Q8WW43
33	DAGLB	Q8NCG7
34	GCG	P01275
35	TRPM8	Q7Z2W7
36	GYS1	P13807
37	ALOX5AP	P20292
38	LDHA	P00338
39	ACE	P12821
40	ITGAL	P20701
41	ITGB2	P05107
42	AGTR1	P30556
43	TRPV1	Q8NER1
44	KDM2A	Q9Y2K7
45	KDM5C	P41229
46	PLA2G10	O15496
47	DHODH	Q02127
48	EDNRA	P25101
49	PDE4B	Q07343
50	BMP1	P13497
51	CCKBR	P32239
52	MDM2	Q00987
53	CMA1	P23946
54	CTSG	P08311
55	FNTA	P49354
56	FNTB	P49356
57	PSEN1	P49768
58	SOAT1	P35610
59	SOAT2	O75908
60	F2R	P25116
61	PPIG	Q13427
62	WDTC1	Q8N5D0
63	TRPV4	Q9HBA0
64	REN	P00797
65	TAC1	P20366
66	KCNK18	Q7Z418
67	RHOA	P61586
68	OXT	P01178
69	KCNJ1	P48048
70	PRL	P01236
71	HMGB1	P09429
72	CHAT	P28329
73	KCNJ4	P48050
74	ENOX1	Q8TC92
75	TRPM5	Q9NZQ8
76	GNRH1	P01148
77	CYP2J2	P51589
78	NF1	P21359
79	PLA2G6	O60733
80	KNG1	P01042
81	HMGB2	P26583
82	KLHL2	O95198
83	FADS2	O95864
84	PTGES3	Q15185
85	FADS1	O60427
86	LOX	P28300
87	P2RY1	P47900
88	ALOX12B	O75342
89	PLAA	Q9Y263
90	HMOX2	P30519
91	KIAA0101	Q15004
92	LPL	P06858
93	PLA2G2D	Q9UNK4
94	CYSLTR1	Q9Y271
95	KLK4	Q9Y5K2
96	LTA4H	P09960
97	ALOXE3	Q9BYJ1
98	CYP2B6	P20813
99	OXTR	P30559
100	FA2H	Q7L5A8
101	PLA2G4C	Q9UP65
102	ELANE	P08246
103	IL4	P05112
104	ANXA1	P04083
105	HTR2A	P28223
106	AOAH	P28039
107	APOE	P02649
108	FADS3	Q9Y5Q0
109	SELP	P16109
110	ACER2	Q5QJU3
111	BBOX1	O75936
112	CDC25C	P30307
113	CERT1	Q9Y5P4
114	DNM1	Q05193
115	GABBR1	Q9UBS5
116	GABBR2	O75899
117	GABRQ	Q9UN88
118	GABRR1	P24046
119	GPR174	Q9BXC1
120	GPR18	Q14330
121	GPR34	Q9UPC5
122	KAT5	Q92993
123	KDM5A	P29375
124	LPAR1	Q92633
125	LPAR2	Q9HBW0
126	LPAR3	Q9UBY5
127	LPAR4	Q99677
128	LPAR6	P43657
129	MT-ND1	P03886
130	MT-ND2	P03891
131	MT-ND3	P03897
132	MT-ND4	P03905
133	MT-ND4L	P03901
134	MT-ND5	P03915
135	MT-ND6	P03923
136	NDUFA1	O15239
137	NDUFA10	O95299
138	NDUFA11	Q86Y39
139	NDUFA12	Q9UI09
140	NDUFA13	Q9P0J0
141	NDUFA2	O43678
142	NDUFA3	O95167
143	NDUFA4	O00483
144	NDUFA4L2	Q9NRX3
145	NDUFA5	Q16718
146	NDUFA6	P56556
147	NDUFA7	O95182
148	NDUFA8	P51970
149	NDUFA9	Q16795
150	NDUFAB1	O14561
151	NDUFAF1	Q9Y375
152	NDUFAF2	Q8N183
153	NDUFAF3	Q9BU61
154	NDUFAF4	Q9P032
155	NDUFB1	O75438
156	NDUFB10	O96000
157	NDUFB11	Q9NX14
158	NDUFB2	O95178
159	NDUFB3	O43676
160	NDUFB4	O95168
161	NDUFB5	O43674
162	NDUFB6	O95139
163	NDUFB7	P17568
164	NDUFB8	O95169
165	NDUFB9	Q9Y6M9
166	NDUFC1	O43677
167	NDUFC2	O95298
168	NDUFS1	P28331
169	NDUFS2	O75306
170	NDUFS3	O75489
171	NDUFS4	O43181
172	NDUFS5	O43920
173	NDUFS6	O75380
174	NDUFS7	O75251
175	NDUFS8	O00217
176	NDUFV1	P49821
177	NDUFV2	P19404
178	NDUFV3	P56181
179	P2RY10	O00398
180	PAFAH1B2	P68402
181	PAM	P19021
182	PDCD4	Q53EL6
183	PLA2G2C	Q5R387
184	PLA2G4B	P0C869
185	POLH	Q9Y253
186	POLK	Q9UBT6
187	SLC22A6	Q4U2R8
188	SLC22A8	Q8TCC7
189	SLC25A20	O43772
190	SLC6A11	P48066
191	SPTLC2	O15270
192	THRB	P10828
193	S1PR1	P21453
194	PTGFR	P43088
195	PTGDR	Q13258
196	PLA2G2A	P14555
197	FOLH1	Q04609
198	S1PR5	Q9H228
199	HDAC4	P56524
200	TBXA2R	P21731
201	S1PR4	O95977
202	S1PR3	Q99500
203	FDPS	P14324
204	HDAC3	O15379
205	CHRM4	P08173
206	APOBEC3G	Q9HC16
207	HDAC6	Q9UBN7
208	LTB4R2	Q9NPC1
209	TNFRSF1A	P19438
210	PECAM1	P16284
211	GLB1	P16278
212	ALDH3A1	P30838
213	UCP2	P55851
214	C1R	P00736
215	CETP	P11597
216	ABCG1	P45844
217	KCNK10	P57789
218	TNFRSF1B	P20333
219	KCNK2	O95069
220	COL1A2	P08123
221	CYP26A1	O43174
222	HAO1	Q9UJM8
223	NR4A1	P22736
224	RBP4	P02753
225	RARB	P10826
226	RARA	P10276
227	RARG	P13631
228	LACTB	P05364
229	RXRB	P28702
230	PPO2	O42713
231	RXRG	P48443
232	METAP2	P50579
233	APOBEC3A	P31941
234	CRABP1	P29762
235	CRABP2	P29373
236	RORB	Q92753
237	PIN1	Q13526
238	ALB	P02768
239	MMP10	P09238
240	FDFT1	P37268
241	OPRK1	P41144
242	EIF2S1	P05198
243	ACLY	P53396
244	DNMT3B	Q9UBC3
245	EZR	P15311
246	FGB	P02675
247	FTO	Q9C0B1
248	GAPDH	P04406
249	TCF4	P15884
250	NSD2	O96028
251	PGAM1	P18669
252	SLC47A2	Q86VL8
253	PTP4A3	O75365
254	HNF4A	P41235
255	PRSS2	P07478
256	PLIN5	Q00G26
257	DRD1	P21728
258	STS	P08842
259	CDK4	P11802
260	PTPN7	P35236
261	CSNK2B	P67870
262	LIMK1	P53667
263	NAAA	Q02083
264	PSMB1	P20618
265	HPN	P05981
266	PKIA	P61925
267	IGHG1	P01857
268	CDKN1B	P46527
269	CDKN1C	P49918
270	FASN	P49327
271	PCNA	P12004
272	NR2F2	P24468
273	PLIN1	O60240
274	CYP51A1	Q16850
275	HMGCR	P04035
276	SHBG	P04278
277	NR1H3	Q13133
278	SREBF2	Q12772
279	RORC	P51449
280	SLC6A4	P31645
281	SLC6A2	P23975
282	CHRM2	P08172
283	CYP2C19	P33261
284	G6PD	P11413
285	SERPINA6	P08185
286	CDC25A	P30304
287	VDR	P11473
288	PTGER1	P34995
289	PTGER2	P43116
290	NR1H2	P55055
291	HSD11B1	P28845
292	NR3C1	P04150
293	TBXAS1	P24557
294	PTPN6	P29350
295	CCR1	P32246
296	PTGES	O14684
297	SIGMAR1	Q99720
298	HTR2B	P41595
299	ADRA2C	P18825
300	SHH	Q15465
301	PRKCG	P05129
302	PRKCD	Q05655
303	PRKCE	Q02156
304	PRKCQ	Q04759
305	DRD2	P14416
306	HSD11B2	P80365
307	POLB	P06746
308	PREP	P48147
309	ABCB11	O95342
310	CD4	P01730
311	CDC45	O75419
312	CYP24A1	Q07973
313	CYP27B1	O15528
314	CRYAB	P02511
315	DHCR24	Q15392
316	POLA1	P09884
317	EBP	Q15125
318	ENPP2	Q13822
319	EPHA1	P21709
320	EPHA2	P29317
321	EPHA3	P29320
322	EPHA4	P54764
323	EPHA5	P54756
324	EPHA6	Q9UF33
325	EPHA7	Q15375
326	EPHA8	P29322
327	EPHB1	P54762
328	EPHB2	P29323
329	EPHB3	P54753
330	EPHB6	O15197
331	GBA2	Q9HCG7
332	GLI1	P08151
333	NPC1	O15118
334	NR1H4	Q96RI1
335	SLC10A2	Q12908
336	SLC10A1	Q14973
337	ATIC	P31939
338	SLC22A3	O75751
339	ST3GAL1	Q11201
340	GC	P02774
341	SRD5A2	P31213
342	SRD5A1	P18405
343	GPBAR1	Q8TDU6
344	S1PR2	O95136
345	PRKAA2	P54646
346	PRKAB1	Q9Y478
347	PRKAG1	P54619
348	DHCR7	Q9UBM7
349	CRYAA	P02489
350	CYP11A1	P05108
351	F10	P00742
352	GPR183	P32249
353	GRIN1	Q05586
354	GRIN2A	Q12879
355	GRIN2B	Q13224
356	ITGAV	P06756
357	ITGB3	P05106
358	LSS	P48449
359	GAA	P10253
360	MGLL	Q99685
361	OSBP2	Q969R2
362	SLCO1A2	P46721
363	SLCO2A1	Q92959
364	SLCO4C1	Q6ZQN7
365	SLCO1B3	Q9NPD5
366	SLCO2B1	O94956
367	SLCO1C1	Q9NYB5
368	SLCO4A1	Q96BD0
369	SLCO3A1	Q9UIG8
370	SLCO6A	Q86UG4
371	SLCO1B1	Q9Y6L6
372	SLCO5A1	Q9H2Y9
373	CYP27A1	Q02318
374	PTPN2	P17706
375	PGR	P06401
376	NR3C2	P08235
377	NOX4	Q9NPH5
378	AVPR2	P30518
379	AKR1B1	P15121
380	XDH	P47989
381	MAOA	P21397
382	IGF1R	P08069
383	FLT3	P36888
384	CYP19A1	P11511
385	EGFR	P00533
386	F2	P00734
387	ALOX5	P09917
388	AURKB	Q96GD4
389	DRD4	P21917
390	ADORA1	P30542
391	GLO1	Q04760
392	MPO	P05164
393	PIK3R1	P27986
394	DAPK1	P53355
395	PYGL	P06737
396	SRC	P12931
397	PTK2	Q05397
398	HSD17B2	P37059
399	KDR	P35968
400	ALOX15	P16050
401	ABCC1	P33527
402	PLK1	P53350
403	CDK1	P06493
404	MMP2	P08253
405	PKN1	Q16512
406	CSNK2A1	P68400
407	ALOX12	P18054
408	MET	P08581
409	NEK2	P51955
410	CXCR1	P25024
411	CAMK2B	Q13554
412	ALK	Q9UM73
413	AKT1	P31749
414	ABCB1	P08183
415	NEK6	Q9HC98
416	PLA2G1B	P04054
417	BACE1	P56817
418	CYP1B1	Q16678
419	AXL	P30530
420	ABCG2	Q9UNQ0
421	NUAK1	O60285
422	AKR1C2	P52895
423	AKR1C1	Q04828
424	AKR1C3	P42330
425	AKR1C4	P17516
426	AKR1A1	P14550
427	GPR35	Q9HC97
428	MAPT	P10636
429	KDM4E	B2RXH2
430	TOP2A	P11388
431	INSR	P06213
432	ACHE	P22303
433	SYK	P43405
434	PIK3CG	P48736
435	APEX1	P27695
436	PTPRS	Q13332
437	ESR2	Q92731
438	MPG	P29372
439	SLC22A12	Q96S37
440	CDK5	Q00535
441	CDK5R1	Q15078
442	CCNB3	Q8WWL7
443	CCNB1	P14635
444	CCNB2	O95067
445	ARG1	P05089
446	CDK6	Q00534
447	CDK2	P24941
448	HSD17B1	P14061
449	AHR	P35869
450	ESRRA	P11474
451	APP	P05067
452	PARP1	P09874
453	TTR	P02766
454	CD38	P28907
455	AKR1B10	O60218
456	TNKS2	Q9H2K2
457	TNKS	O95271
458	TERT	O14746
459	SDR42E2	A6NKP2
460	KCNU1	A8MYU2
461	TLR4	O00206
462	HAS3	O00219
463	PIK3CD	O00329
464	PIK3C2A	O00443
465	PIK3C2B	O00750
466	APAF1	O14727
467	TNFRSF10B	O14763
468	ATP2A1	O14983
469	CHUK	O15111
470	MAPK13	O15264
471	ABCC4	O15439
472	ABCC5	O15440
473	EIF4G3	O43432
474	TMPRSS11D	O60235
475	KDM1A	O60341
476	TLR2	O60603
477	JAK2	O60674
478	HPGDS	O60760
479	UGT2B11	O75310
480	ERN1	O75460
481	NR1I2	O75469
482	RPS6KA5	O75582
483	PIK3C2G	O75747
484	UGT2B17	O75795
485	STK17B	O94768
486	ABCA1	O95477
487	AIFM1	O95831
488	CHEK2	O96017
489	GSR	P00390
490	ABL1	P00519
491	PLAU	P00749
492	PLAT	P00750
493	FOS	P01100
494	KRAS	P01116
495	TGFA	P01135
496	TNF	P01375
497	IL1B	P01584
498	CXCL10	P02778
499	CAT	P04040
500	RAF1	P04049
501	APOB	P04114
502	CSF2	P04141
503	TP53	P04637
504	HSPB1	P04792
505	CYBB	P04839
506	CYP1A2	P05177
507	CYP2E1	P05181
508	EDN1	P05305
509	ICAM1	P05362
510	JUN	P05412
511	SERPIND1	P05546
512	UGT2B4	P06133
513	FYN	P06241
514	BCHE	P06276
515	RB1	P06400
516	ATP5F1B	P06576
517	GPX1	P07203
518	YES1	P07947
519	SP1	P08047
520	HCK	P08631
521	CYP3A4	P08684
522	GSTP1	P09211
523	HMOX1	P09601
524	FGR	P09769
525	HSPA1A	P0DMV8
526	UGT2A1	P0DTE4
527	CXCL8	P10145
528	BCL2	P10415
529	CYP2D6	P10635
530	HSPA8	P11142
531	SLC2A1	P11166
532	SLC2A2	P11168
533	SLC2A3	P11169
534	PYGB	P11216
535	CYP2C9	P11712
536	ODC1	P11926
537	CKB	P12277
538	CCL2	P13500
539	CFTR	P13569
540	CYP4B1	P13584
541	F3	P13726
542	HSD3B1	P14060
543	SLC2A4	P14672
544	NQO1	P15559
545	POR	P16435
546	UGT2B7	P16662
547	XBP1	P17861
548	GPX2	P18283
549	UGT1A6	P19224
550	EIF2AK2	P19525
551	NT5E	P21589
552	TGM2	P21980
553	UGT1A4	P22310
554	PTGS1	P23219
555	GLRA1	P23415
556	BDNF	P23560
557	GADD45A	P24522
558	ATP5A1	P25705
559	NPY1R	P25929
560	NFKBIA	P25963
561	HSD3B2	P26439
562	MAOB	P27338
563	MAPK3	P27361
564	ARNT	P27540
565	MAPK1	P28482
566	NOS3	P29474
567	NOS1	P29475
568	PRDX5	P30044
569	MAPK4	P31152
570	HSPA4	P34932
571	CTNNB1	P35222
572	NOS2	P35228
573	UGT1A3	P35503
574	UGT1A5	P35504
575	IRS1	P35568
576	UGT2B10	P36537
577	ATP5C1	P36542
578	CDKN1A	P38936
579	CTRL	P40313
580	IL15	P40933
581	STAT1	P42224
582	PIK3CA	P42336
583	PIK3CB	P42338
584	MTOR	P42345
585	PI4KA	P42356
586	CASP3	P42574
587	ABL2	P42684
588	FRK	P42685
589	CDKN2A	P42771
590	NAMPT	P43490
591	MAPK8	P45983
592	LEPR	P48357
593	CD97	P48960
594	GSK3A	P49840
595	SULT1E1	P49888
596	SULT1A1	P50225
597	TNFSF10	P50591
598	PDX1	P52945
599	MAPK12	P53778
600	UGT2B15	P54855
601	SLC12A2	P55011
602	CASP7	P55210
603	CASP9	P55211
604	BID	P55957
605	SESN2	P58004
606	CXCR4	P61073
607	FAU	P62861
608	EEF1A1	P68104
609	CYP4F2	P78329
610	PRKDC	P78527
611	CYCS	P99999
612	TFAM	Q00059
613	TOP2B	Q02880
614	CYP4A11	Q02928
615	RNASEL	Q05823
616	AOX1	Q06278
617	BAX	Q07812
618	BCL2L1	Q07817
619	MCL1	Q07820
620	PPARA	Q07869
621	FOXM1	Q08050
622	CYP4F3	Q08477
623	KCNMA1	Q12791
624	HSPB3	Q12988
625	ACACA	Q13085
626	MAPK7	Q13164
627	ATR	Q13535
628	TSTA3	Q13630
629	KEAP1	Q14145
630	SQLE	Q14534
631	CASP8	Q14790
632	NR1I3	Q14994
633	PON2	Q15165
634	TLR1	Q15399
635	NSDHL	Q15738
636	MAPK11	Q15759
637	NCOA1	Q15788
638	ADIPOQ	Q15848
639	HSPB2	Q16082
640	NFE2L2	Q16236
641	MAPK14	Q16539
642	IL17A	Q16552
643	BAK1	Q16611
644	MAPK6	Q16659
645	HIF1A	Q16665
646	HIST3H3	Q16695
647	UGCG	Q16739
648	UGT8	Q16880
649	UGT3A2	Q3SY77
650	CYP4A22	Q5TCH4
651	CYP4F22	Q6NT55
652	UGT3A1	Q6NUS8
653	HIBCH	Q6NVY1
654	UGT2A3	Q6UWM9
655	SLC30A10	Q6XR72
656	CYP4V2	Q6ZWL3
657	ERN2	Q76MJ5
658	CYP4Z1	Q86W10
659	SIRT2	Q8IXJ6
660	CYP4X1	Q8N118
661	CBR4	Q8N4T8
662	SIRT6	Q8N6T7
663	FNDC5	Q8NAU1
664	KDM1B	Q8NB78
665	UXS1	Q8NBZ7
666	PIK3C3	Q8NEB9
667	MAPK15	Q8TD08
668	SDR42E1	Q8WUS8
669	DIO2	Q92813
670	HAS2	Q92819
671	HAS1	Q92839
672	SIRT1	Q96EB6
673	NOX5	Q96PH1
674	SMG1	Q96Q15
675	TRPM7	Q96QT4
676	NKX3-1	Q99801
677	TLR10	Q9BXR5
678	EIF2A	Q9BY44
679	UGT2B28	Q9BY64
680	BCL2L14	Q9BZR8
681	HSD3B7	Q9H2F3
682	CYP4F11	Q9HBI6
683	NOX3	Q9HBY0
684	CYP4F12	Q9HCS2
685	DIABLO	Q9NR28
686	SIRT7	Q9NRC8
687	DUOX2	Q9NRD8
688	DUOX1	Q9NRD9
689	SLC2A9	Q9NRM0
690	SIRT3	Q9NTG7
691	SIRT5	Q9NXA8
692	NPC1L1	Q9UHC9
693	TBK1	Q9UHD2
694	BOK	Q9UMX3
695	TLR6	Q9Y2C9
696	TRRAP	Q9Y4A5
697	NOX1	Q9Y5S8
698	SIRT4	Q9Y6E7
699	SLC30A1	Q9Y6M5
700	CYP1A1	P04798
701	QDPR	P09417
702	ALPI	P09923
703	AMY1A	P0DUB6
704	CYP2C8	P10632
705	VEGFA	P15692
706	ST6GAL1	P15907
707	CBR1	P16152
708	CREB1	P16220
709	ACP1	P24666
710	PON1	P27169
711	CBS	P35520
712	SNCA	P37840
713	GRK6	P43250
714	PGF	P49763
715	CCR4	P51679
716	ANTXR2	P58335
717	GSTO1	P78417
718	ELAVL3	Q14576
719	ELAVL1	Q15717
720	MYLK	Q15746
721	NMUR2	Q9GZQ4
722	KCND3	Q9UK17
723	PTPRC	P08575
724	PTPN22	Q9Y2R2
725	DUSP3	P51452
726	RELA	Q04206
727	CYP17A1	P05093
728	CTDSP1	Q9GZU7
729	CES2	O00748
730	RPS6KA3	P51812
731	CDC25B	P30305
732	ALPL	P05186
733	TLR9	Q9NR96
734	HSD17B3	P37058
735	HTR1E	P28566
736	CES1	P23141
737	MAPK10	P53779
738	RAC1	P63000
739	RIPK2	O43353
740	RORA	P35398
741	THRA	P10827
742	PDE7A	Q13946
743	NTRK2	Q16620
744	PDE4D	Q08499
745	CSNK2A3	Q8NEV1
746	CISD1	Q9NZ45
747	PDE5A	O76074
748	CCNT1	O60563
749	CDK9	P50750
750	OPRD1	P41143
751	DPP4	P27487
752	LIG1	P18858
753	MECR	Q9BV79
754	GABRA1	P14867
755	GABRA2	P47869
756	GABRA3	P34903
757	GABRA5	P31644
758	IP6K2	Q9UHH9
759	MKNK1	Q9BUB5
760	MKNK2	Q9HBH9
761	KIT	P10721
762	OPRM1	P35372
763	PSIP1	O75475
764	ALOX15B	O15296
765	PSMB5	P28074
766	E6	P06463
767	TRPC5	Q9UL62
768	NEU1	Q99519
769	NEU2	Q9Y3R4
770	NEU3	Q9UQ49
771	NEU4	Q8WWR8
772	SLC6A3	Q01959
773	SI	P14410
774	SYN1	P17600
775	TST	Q16762
776	LCK	P06239
777	PPARG	P37231
778	HSP90AB1	P08238
779	NCOA2	Q15596
780	KCNH2	Q12809
781	SCN5A	Q14524
782	ADRB2	P07550
783	PRKACA	P17612
784	F7	P08709
785	RXRA	P19793
786	CCND1	P24385
787	EIF6	P56537
788	IL10	P22301
789	EGF	P01133
790	AHSA1	O95433
791	ELK1	P19419
792	SOD1	P00441
793	PRKCA	P17252
794	RUNX1T1	Q06455
795	HERC5	Q9UII4
796	ERBB2	P04626
797	CAV1	Q03135
798	MYC	P01106
799	GJA1	P17302
800	SELE	P16581
801	VCAM1	P19320
802	PTGER3	P43115
803	PRKCB	P05771
804	BIRC5	O15392
805	TGFB1	P01137
806	MGAM	O43451
807	THBD	P07204
808	SERPINE1	P05121
809	COL1A1	P02452
810	IFNG	P01579
811	PTEN	P60484
812	IL1A	P01583
813	NCF1	P14598
814	PSMD3	O43242
815	COL3A1	P02461
816	CXCL11	O14625
817	CXCL2	P19875
818	DCAF5	Q96JK2
819	CLDN4	O14493
820	PPARD	Q03181
821	HSF1	Q00613
822	CRP	P02741
823	SPP1	P10451
824	RUNX2	Q13950
825	RASSF1	Q9NS23
826	E2F1	Q01094
827	E2F2	Q14209
828	ACP3	P15309
829	CTSD	P07339
830	IGF2	P01344
831	CD40LG	P29965
832	IRF1	P10914
833	ERBB3	P21860
834	DIO1	P49895
835	PCOLCE	Q15113
836	NPEPPS	P55786
837	HK2	P52789
838	RASA1	P20936
839	GSTM1	P09488
840	GSTM2	P28161
841	EPHX2	P34913
842	TYR	P14679
843	HRAS	P01112
844	CA2	P00918
845	CA7	P43166
846	CA1	P00915
847	CA12	O43570
848	CA14	Q9ULX7
849	CA9	Q16790
850	CA4	P22748
851	CA13	Q8N1Q1
852	CA5A	P35218
853	CA6	P23280
854	ADK	P55263
855	ADORA3	P0DMS8
856	ADA	P00813
857	CA3	P07451
858	SLC5A2	P31639
859	ADORA2A	P29274
860	MMP13	P45452
861	MMP1	P03956
862	MMP7	P09237
863	MMP12	P39900
864	MMP8	P22894
865	MMP3	P08254
866	MMP9	P14780
867	ADAM17	P78536
868	IGFBP3	P17936
869	TYMP	P19971
870	CDA	P32320
871	PNP	P00491
872	ADORA2B	P29275
873	HSP90AA1	P07900
874	LGALS3	P17931
875	LGALS9	O00182
876	GSK3B	P49841
877	UGT1A8	Q9HAW9
878	UGT1A7	Q9HAW7
879	UGT1A9	O60656
880	UGT1A10	Q9HAW8
881	UGT1A1	P22309
882	ALDH1A2	O94788
883	ALDH1B1	P30837
884	ERAP1	Q9NZ08
885	FGF1	P05230
886	FGF2	P09038
887	SLC37A4	O43826
888	HKDC1	Q2TB90
889	IL2	P60568
890	IL6	P05231
891	P4HB	P07237
892	PYGM	P11217
893	NRAS	P01111
894	SLC28A3	Q9HAS3
895	SLC5A4	Q9NY91
896	SLC5A11	Q8WWX8
897	YARS1	P54577
898	TNNC1	P63316
899	TNNI3	P19429
900	TNNT2	P45379
901	UMPS	P11172
902	SLC5A1	P13866
903	TOP1	P11387
904	CA5B	Q9Y2D0
905	MIF	P14174
906	GALR3	O60755
907	PTPN1	P18031
908	DNMT1	P26358
909	BCL2A1	Q16548
910	ALDH2	P05091
911	ESR1	P03372
912	AR	P10275
913	PTGS2	P35354
914	PIM1	P11309
