# Supplementary material for: Network Pharmacology and Molecular Docking Study on the Multi-Target Mechanisms of Aloe vera for Non-Alcoholic Steatohepatitis Treatment
Source: Plants (Basel). 2022 Dec 19;11(24):3585. doi: 10.3390/plants11243585 (PMC9783676; doi:10.3390/plants11243585)
Supplement: Supplementary file 1 [file plants-11-03585-s001.zip › Table S2. NASH-related targets.xlsx]

## Sheet: Compilation
No.	Gene name	Uniprot ID
1	PNPLA3	Q9NST1
2	NFE2L2	Q16236
3	PPARA	Q07869
4	ADIPOQ	Q15848
5	CYP2E1	P05181
6	LEP	P41159
7	TGFB1	P01137
8	FGF21	Q9NSA1
9	GNMT	Q14749
10	LDLR	P01130
11	FAS	P25445
12	NR1H4	Q96RI1
13	PEMT	Q9UBM1
14	CAT	P04040
15	ADH1B	P00325
16	IL1A	P01583
17	ALDH2	P05091
18	SREBF1	P36956
19	GSTT1	P30711
20	SIRT1	Q96EB6
21	FOLR2	P14207
22	GSTP1	P09211
23	GSTM1	P09488
24	LAMA1	P25391
25	NR5A2	O00482
26	CSF2	P04141
27	ACE	P12821
28	AHCY	P23526
29	AHR	P35869
30	PTEN	P60484
31	XBP1	P17861
32	PPARD	Q03181
33	SERPINB2	P05120
34	PDK4	Q16654
35	LIF	P15018
36	TM6SF2	Q9BZW4
37	MMP1	P03956
38	IL4	P05112
39	IL3	P08700
40	ALDH1A1	P00352
41	TNFRSF1B	P20333
42	PRKCA	P17252
43	SCARB1	Q8WTV0
44	PRKACA	P17612
45	CYP17A1	P05093
46	VLDLR	P98155
47	CYP1A2	P05177
48	PRF1	P14222
49	ABCB4	P21439
50	F2	P00734
51	ALDH1B1	P30837
52	KLB	Q86Z14
53	ABCC2	Q92887
54	JAK2	O60674
55	TRIB3	Q96RU7
56	ADH1A	P07327
57	CPT1A	P50416
58	GSTA1	P08263
59	ADH4	P08319
60	RDX	P35241
61	NQO1	P15559
62	ALDH4A1	P30038
63	B3GAT1	Q9P2W7
64	IKBKG	Q9Y6K9
65	EIF2AK1	Q9BQI3
66	PRKCD	Q05655
67	PRKCE	Q02156
68	STC2	O76061
69	CD14	P08571
70	RAG2	P55895
71	ATP5F1B	P06576
72	GPT	P24298
73	GABPA	Q06546
74	TNF	P01375
75	SAMM50	Q9Y512
76	HFE	Q30201
77	MAP3K5	Q99683
78	NLRP3	Q96P20
79	SLC5A2	P31639
80	MTTP	P55157
81	TLR4	O00206
82	XPR1	Q9UBH6
83	KRT18	P05783
84	CD36	P16671
85	GLP1R	P43220
86	INTU	Q9ULD6
87	MAPK8	P45983
88	IL1B	P01584
89	FGF19	O95750
90	ADAMTS13	Q76LX8
91	HP	P00738
92	HMGB1	P09429
93	SMARCA4	P51532
94	GPBAR1	Q8TDU6
95	HIF1A	Q16665
96	HGF	P14210
97	IGF1	P05019
98	LGALS3BP	Q08380
99	IL6	P05231
100	PPARG	P37231
101	CXCL10	P02778
102	LGALS3	P17931
103	IL17A	Q16552
104	FOXO1	Q12778
105	RARRES2	Q99969
106	DPP4	P27487
107	SOD2	P04179
108	CFLAR	O15519
109	RBP4	P02753
110	AR	P10275
111	ACAT1	P24752
112	LBP	P18428
113	JUN	P05412
114	GTF2H1	P32780
115	MAT1A	Q00266
116	CEACAM1	P13688
117	MT1B	P07438
118	CMKLR1	Q99788
119	APOB	P04114
120	ST3GAL4	Q11206
121	SQSTM1	Q13501
122	SLC10A2	Q12908
123	IFNA1	P01562
124	PNPLA2	Q96AD5
125	CXCL8	P10145
126	CCL4	P13236
127	SYK	P43405
128	TAZ	Q16635
129	PIN1	Q13526
130	NR0B2	Q15466
131	TP53	P04637
132	CCR2	P41597
133	UCP2	P55851
134	CASP8	Q14790
135	VTN	P04004
136	AEBP1	Q8IUX7
137	NUP62	P37198
138	DECR1	Q16698
139	SERPINF1	P36955
140	AGER	Q15109
141	FABP4	P15090
142	DCTN4	Q9UJW0
143	PKM	P14618
144	KHDRBS1	Q07666
145	CRP	P02741
146	MPO	P05164
147	GPX1	P07203
148	MC4R	P32245
149	MMP9	P14780
150	GPR119	Q8TDV5
151	TLR9	Q9NR96
152	GGTLC1	Q9BX51
153	CD40LG	P29965
154	PON1	P27169
155	RETN	Q9HD89
156	CD44	P16070
157	LGALS14	Q8TCE9
158	MYOM2	P54296
159	IL20RA	Q9UHF4
160	PTPN11	Q06124
161	SETMAR	Q53H47
162	CD1D	P15813
163	PLG	P00747
164	FBXW7	Q969H0
165	PRX	Q9BXM0
166	KEAP1	Q14145
167	PIK3CG	P48736
168	FBXW5	Q969U6
169	CD40	P25942
170	MAPK3	P27361
171	PSPH	P78330
172	AKR1B10	O60218
173	CD38	P28907
174	MTDH	Q86UE4
175	GDF15	Q99988
176	LITAF	Q99732
177	ZC4H2	Q9NQZ6
178	SLC12A9	Q9BXP2
179	AZGP1	P25311
180	PTPN1	P18031
181	JCAD	Q9P266
182	MOCOS	Q96EN8
183	AVP	P01185
184	SEMA6A	Q9H2E6
185	PTPA	Q15257
186	KLF4	O43474
187	SUV39H2	Q9H5I1
188	CCK	P06307
189	CXCR4	P61073
190	PLA2G6	O60733
191	STK24	Q9Y6E0
192	TNFRSF4	P43489
193	TRAF6	Q9Y4K3
194	TNFRSF1A	P19438
195	TNFAIP3	P21580
196	TLR3	O15455
197	TLR2	O60603
198	THRB	P10828
199	TGM2	P21980
200	HAVCR2	Q8TDQ0
201	RUNX1	Q01196
202	GSDMD	P57764
203	EHMT1	Q9H9B1
204	CALCR	P30988
205	H4C1	P62805
206	ARID1A	O14497
207	MADCAM1	Q13477
208	STAM	Q92783
209	PLPP3	O14495
210	RUNX3	Q13761
211	SRSF3	P84103
212	SFRP5	Q5T4F7
213	HDAC3	O15379
214	ELOVL6	Q9H5J4
215	SELENOP	P49908
216	MGAM	O43451
217	CXCL5	P42830
218	CCL2	P13500
219	RORA	P35398
220	BCL2A1	Q16548
221	IL33	O95760
222	SART1	O43290
223	MOK	Q9UQ07
224	RAB5A	P20339
225	BCAT1	P54687
226	XPO4	Q9C0E2
227	SHH	Q15465
228	SHMT1	P34896
229	TFF3	Q07654
230	TMBIM6	P55061
231	TCF7L2	Q9NQB0
232	IRS2	Q9Y4H2
233	STK11	Q15831
234	TNFSF10	P50591
235	SREBF2	Q12772
236	TNFRSF6B	O95407
237	TNFRSF10B	O14763
238	SPP1	P10451
239	SMPD1	P17405
240	SMARCA1	P28370
241	SLCO1A2	P46721
242	SI	P14410
243	HAMP	P81172
244	DDC	P20711
245	ELN	P15502
246	SLC51A	Q86UW1
247	FBL	P22087
248	ESR1	P03372
249	ESR2	Q92731
250	ACSL4	O60488
251	FAP	Q12884
252	FASN	P49327
253	ELANE	P08246
254	MLKL	Q8NB16
255	GADD45A	P24522
256	AFP	P02771
257	DNMT3B	Q9UBC3
258	ATN1	P54259
259	AGTR1	P30556
260	E2F1	Q01094
261	ABCA1	O95477
262	EGFR	P00533
263	FAT1	Q14517
264	FGR	P09769
265	AKR1B1	P15121
266	TRPC4AP	Q8TEL6
267	GCG	P01275
268	GCGR	P47871
269	SLC17A5	Q9NRA2
270	GDF2	Q9UK05
271	GH1	P01241
272	GHR	P10912
273	IBTK	Q9P2D0
274	WWTR1	Q9GZV5
275	DICER1	Q9UPY3
276	SIRT3	Q9NTG7
277	MLYCD	O95822
278	MTOR	P42345
279	FNDC5	Q8NAU1
280	PCSK9	Q8NBP7
281	ZGLP1	P0C6A0
282	HSPA12A	O43301
283	GIP	P09681
284	TNFSF13B	Q9Y275
285	CETP	P11597
286	NMU	P48645
287	PPARGC1A	Q9UBK2
288	RIPK3	Q9Y572
289	ADAMTS5	Q9UNA0
290	CHIT1	Q13231
291	RASSF1	Q9NS23
292	TXNIP	Q9H3M7
293	PRDX4	Q13162
294	LRPPRC	P42704
295	LPCAT3	Q6P1A2
296	CDKN1A	P38936
297	AKR1A1	P14550
298	TLR6	Q9Y2C9
299	YAP1	P46937
300	NCOA2	Q15596
301	CLCN2	P51788
302	CLU	P10909
303	MAPK14	Q16539
304	SESN3	P58005
305	TICAM1	Q8IUC6
306	ADRA2A	P08913
307	CTSB	P07858
308	CTSD	P07339
309	ADRB3	P13945
310	CYP2B6	P20813
311	TRIM69	Q86WT6
312	ATF2	P15336
313	CCR5	P51681
314	ADH1C	P00326
315	COL1A1	P02452
316	BHLHE23	Q8NDY6
317	PPARGC1B	Q86YN6
318	ADORA2A	P29274
319	CPA1	P15085
320	AWAT1	Q58HT5
321	NOX1	Q9Y5S8
322	RTL1	A6NKG5
323	SMAD4	Q13485
324	SMAD7	O15105
325	SMCP	P49901
326	MGAT2	Q10469
327	MAP3K11	Q16584
328	MMP10	P09238
329	CYBB	P04839
330	CCL4L1	Q8NHW4
331	LCN2	P80188
332	LIPA	P38571
333	LOXL2	Q9Y4K0
334	LRPAP1	P30533
335	ARNT	P27540
336	LUM	P51884
337	MTHFR	P42898
338	MUC1	P15941
339	MYD88	Q99836
340	OLR1	P78380
341	IL22	Q9GZX6
342	PDE4A	P27815
343	SIRT6	Q8N6T7
344	PF4	P02776
345	PHB	P35232
346	PIK3CA	P42336
347	PIK3CB	P42338
348	CISD2	Q8N5K1
349	ATM	Q13315
350	ACO1	P21399
351	NNMT	P40261
352	NPPC	P23582
353	SLC11A2	P49281
354	NRF1	Q16656
355	NTS	P30990
356	PIK3CD	O00329
357	OR10A4	Q9H209
358	HCFC1	P51610
359	ANXA6	P08133
360	ACACA	Q13085
361	HMGCR	P04035
362	FOXA3	P55318
363	HNF4A	P41235
364	BIRC2	Q13490
365	HSPA5	P11021
366	ANXA1	P04083
367	NPC1L1	Q9UHC9
368	CXCR3	P49682
369	SLC25A47	Q6Q0C1
370	FFAR1	O14842
371	GPS2	Q13227
372	GRB2	P62993
373	GRN	P28799
374	GSTA4	O15217
375	GSTM2	P28161
376	TNC	P24821
377	IDH2	P48735
378	IFNB1	P01574
379	IL18	Q14116
380	INS	P01308
381	INSR	P06213
382	IRAK1	P51617
383	IRF7	Q92985
384	ITGAX	P20702
385	ITPR2	Q14571
386	ENHO	Q6UWT2
387	IL13RA2	Q14627
388	IL13	P35225
389	IFNG	P01579
390	ARSH	Q5FYA8
391	APOE	P02649
392	IL1R1	P14778
393	IL1RN	P18510
394	IL6ST	P40189
395	CXCR2	P25025
396	IL10	P22301
397	DGAT2	Q96PD7
398	CASP6	P55212
399	NFE2L1	Q14494
400	CYGB	Q8WWM9
401	LIPC	P11150
402	IL6R	P08887
403	AHSG	P02765
404	FDFT1	P37268
405	GGT1	P19440
406	GJA4	P35212
407	ICAM1	P05362
408	MMP2	P08253
409	ALB	P02768
410	IRS1	P35568
411	LEPR	P48357
412	CCN2	P29279
413	SERPINE1	P05121
414	HSD17B13	Q7Z5P4
415	SLC2A4	P14672
416	PRMT7	Q9NVM4
417	ATG7	O95352
418	LPL	P06858
419	SLC25A13	Q9UJS0
420	APOC3	P02656
421	NR1H3	Q13133
422	MLXIPL	Q9NP71
423	TIMP1	P01033
424	ADIPOR2	Q86V24
425	SOD1	P00441
426	APOA1	P02647
427	NAMPT	P43490
428	FABP1	P07148
429	SCD	O00767
430	ABCB11	O95342
431	HMOX1	P09601
432	FABP2	P12104
433	SPINK1	P00995
434	PPIG	Q13427
435	CASP3	P42574
436	DDIT3	P35638
437	MSR1	P21757
438	GCKR	Q14397
439	MBOAT7	Q96N66
440	BID	P55957
441	YARS1	P54577
442	ATF4	P18848
443	CTNNB1	P35222
444	VCAM1	P19320
445	TF	P02787
446	PARVB	Q9HBI1
447	GHRL	Q9UBU3
448	MAP3K7	O43318
449	BGLAP	P02818
450	EIF2S1	P05198
451	ADIPOR1	Q96A54
452	PLA2G4A	P47712
453	PLIN2	Q99541
454	SERPINA1	P01009
455	BCL2	P10415
456	C3	P01024
457	ALPP	P05187
458	BMP6	P22004
459	NR1H2	P55055
460	HSD11B1	P28845
461	AKT1	P31749
462	LPA	P08519
463	PTX3	P26022
464	SHBG	P04278
465	TRIM47	Q96LD4
466	APOA5	Q6Q788
467	UCP3	P55916
468	TRIM8	Q9BZR9
469	RPS27A	P62979
470	CPB2	Q96IY4
471	SLC6A4	P31645
472	ABHD5	Q8WTS1
473	CEBPA	P49715
474	ABCB7	O75027
475	MERTK	Q12866
476	CYP3A4	P08684
477	PRKAA1	Q13131
478	MIF	P14174
479	NCAN	O14594
480	BAX	Q07812
481	PRKAA2	P54646
482	XDH	P47989
483	AGT	P01019
484	TXN	P10599
485	TFR2	Q9UP52
486	PEPD	P12955
487	CYP2A6	P11509
488	NOX4	Q9NPH5
489	CYLD	Q9NQC7
490	CPS1	P31327
491	ACACB	O00763
492	SERPINA12	Q8IW75
493	GOT1	P17174
494	KRT8	P05787
495	HBB	P68871
496	GSR	P00390
497	SMAD3	P84022
498	G6PC1	P35575
499	S100A9	P06702
500	ACER3	Q9NUN7
501	TTR	P02766
502	MDM2	Q00987
503	PLIN1	O60240
504	GCLC	P48506
505	NRG4	Q8WWG1
506	CXCL16	Q9H2A7
507	LIPE	Q05469
508	EGF	P01133
509	NPY	P01303
510	VCP	P55072
511	FTO	Q9C0B1
512	THBS1	P07996
513	TMSB4X	P62328
514	ENPP1	P22413
515	CIDEC	Q96AQ7
516	IFIH1	Q9BYX4
517	CHUK	O15111
518	TGFBR1	P36897
519	TIMP2	P16035
520	RPTOR	Q8N122
521	CASP9	P55211
522	PLTP	P55058
523	SNTA1	Q13424
524	GOLM1	Q8NBJ4
525	TRIM21	P19474
526	MAOA	P21397
527	GFER	P55789
528	TGFBR2	P37173
529	LCAT	P04180
530	FFAR4	Q5NUL3
531	LOX	P28300
532	CNR2	P34972
533	SUGP1	Q8IWZ8
534	POSTN	Q15063
535	GPNMB	Q14956
536	HMMR	O75330
537	COL13A1	Q5TAT6
538	COL3A1	P02461
539	ECH1	Q13011
540	APOA4	P06727
541	DMGDH	Q9UI17
542	FGL2	Q14314
543	CDKN2A	P42771
544	AIFM1	O95831
545	PRKAG1	P54619
546	ABCC3	O15438
547	P2RX7	Q99572
548	YWHAZ	P63104
549	FPR2	P25090
550	EEF1A1	P68104
551	TWIST2	Q8WVJ9
552	GPR55	Q9Y2T6
553	IL19	Q9UHD0
554	BBC3	Q96PG8
555	HBA1	P69905
556	RXRA	P19793
557	STUB1	Q9UNE7
558	LATS2	Q9NRM7
559	TRIM33	Q9UPN9
560	UBE2D2	P62837
561	WDR1	O75083
562	CD68	P34810
563	IP6K1	Q92551
564	RNF114	Q9Y508
565	AUP1	Q9Y679
566	TNIP3	Q96KP6
567	HERC4	Q5GLZ8
568	UBXN1	Q04323
569	SOCS7	O14512
570	FBXO30	Q8TB52
571	ANGPTL3	Q9Y5C1
572	CP	P00450
573	ERN1	O75460
574	ESM1	Q9NQ30
575	EDA	Q92838
576	HSPB1	P04792
577	CD163	Q86VB7
578	CYP7A1	P22680
579	CPN1	P15169
580	RIPK1	Q13546
581	CCR9	P51686
582	NR1I2	O75469
583	GATAD2A	Q86YP4
584	MAU2	Q9Y6X3
585	LMNA	P02545
586	CACNA2D1	P54289
587	PZP	P20742
588	SLC9A9	Q8IVB4
589	ST8SIA1	Q92185
590	FARP1	Q9Y4F1
591	SLC46A3	Q7Z3Q1
592	MACROD2	A1Z1Q3
593	EHBP1L1	Q8N3D4
594	SEL1L3	Q68CR1
595	DDX60L	Q5H9U9
596	ZP4	Q12836
597	CCL19	Q99731
598	PKLR	P30613
599	APP	P05067
600	GPLD1	P80108
601	SLC40A1	Q9NP59
602	HS3ST1	O14792
603	YIPF1	Q9Y548
604	SHC1	P29353
605	BMP8B	P34820
606	UBD	O15205
607	UFM1	P61960
608	IFNL4	K9M1U5
609	TMBIM1	Q969X1
610	H6PD	O95479
611	ARRB1	P49407
612	TLR5	O60602
613	ADAMTSL2	Q86TH1
614	SMURF1	Q9HCE7
615	CCN1	O00622
616	APOA2	P02652
617	USF1	P22415
618	IFNL3	Q8IZI9
619	FTL	P02792
620	AREG	P15514
621	PYCARD	Q9ULZ3
622	CCRL2	O00421
623	GRK2	P25098
624	NOTCH1	P46531
625	PDGFC	Q9NRA1
626	NOS2	P35228
627	STAT3	P40763
628	TRPV6	Q9H1D0
629	GLS	O94925
630	MST1	P26927
631	MUTYH	Q9UIF7
632	CYP2J2	P51589
633	SLC10A1	Q14973
634	EIF2AK2	P19525
635	ADRB2	P07550
636	ACTC1	P68032
637	PTGS2	P35354
638	HNF1A	P20823
639	TNFRSF11B	O00300
640	DGAT1	O75907
641	CYP26B1	Q9NR63
642	NDUFA13	Q9P0J0
643	DYSF	O75923
644	NDRG2	Q9UN36
645	ARHGEF40	Q8TER5
646	LEPROT	O15243
647	C1orf94	Q6P1W5
648	ENPP2	Q13822
649	IRF1	P10914
650	IFNAR1	P17181
651	STING1	Q86WV6
652	LPIN1	Q14693
653	LTBP3	Q9NS15
654	PALLD	Q8WX93
655	CHST2	Q9Y4C5
656	CRACR2A	Q9BSW2
657	TEX36	Q5VZQ5
658	TLCD4-RWDD3	S4R3V7
659	PCK2	Q16822
660	CCL5	P13501
661	ACOX1	Q15067
662	ULK1	O75385
663	CNR1	P21554
664	CYCS	P99999
665	SLPI	P03973
666	CPT2	P23786
667	CDKN3	Q16667
668	CREB1	P16220
669	AQP9	O43315
670	SOST	Q9BQB4
671	SRSF6	Q13247
672	ATP5F1E	P56381
673	INHBA	P08476
674	HJV	Q6ZVN8
675	PRDX5	P30044
676	VIM	P08670
677	CCR1	P32246
678	CSF1	P09603
679	CXCR5	P32302
680	TP53BP1	Q12888
681	FTH1	P02794
682	IGFBP2	P18065
683	CES1	P23141
684	OSM	P13725
685	RSPO3	Q9BXY4
686	PCNA	P12004
687	CYBA	P13498
688	DNAJC15	Q9Y5T4
689	SCAP	Q12770
690	SLC27A5	Q9Y2P5
691	GLUD1	P00367
692	DNMT1	P26358
693	PRPF8	Q6P2Q9
694	NPPB	P16860
695	PSG1	P11464
696	IHH	Q14623
697	ATP7B	P35670
698	EGR1	P18146
699	INSIG1	O15503
700	USP7	Q93009
701	COG2	Q14746
702	TFAP2A	P05549
703	AOX1	Q06278
704	FGFR4	P22455
705	WNT5A	P41221
706	JAZF1	Q86VZ6
707	PRKDC	P78527
708	PHGDH	O43175
709	PRDX1	Q06830
710	BIRC5	O15392
711	SH2B1	Q9NRF2
712	DROSHA	Q9NRR4
713	TP53BP2	Q13625
714	DGCR8	Q8WYQ5
715	ARRDC3	Q96B67
716	FAM3A	P98173
717	DNASE1	P24855
718	OSMR	Q99650
719	SULT2A1	Q06520
720	SERPINB3	P29508
721	ZNF267	Q14586
722	GPI	P06744
723	FST	P19883
724	DKK1	O94907
725	PSMD2	Q13200
726	TREM2	Q9NZC2
727	STK17B	O94768
728	RGS5	O15539
729	AATF	Q9NY61
730	FAM3B	P58499
731	MICA	Q29983
732	UBQLN4	Q9NRR5
733	DUSP26	Q9BV47
734	ONECUT2	O95948
735	MT-ND6	P03923
736	CLOCK	O15516
737	ABCG1	P45844
738	CIDEA	O60543
739	CIDEB	Q9UHD4
740	TLL1	O43897
741	CYP2C19	P33261
742	CYP2C9	P11712
743	CYP2D6	P10635
744	JMJD1C	Q15652
745	ABO	P16442
746	SUCNR1	Q9BXA5
747	ADD1	P35611
748	APOC2	P02655
749	CRABP2	P29373
750	RXRG	P48443
751	USF2	Q15853
752	FADS3	Q9Y5Q0
753	ALMS1	Q8TCU4
754	MCHR1	Q99705
755	EPAS1	Q99814
756	IGF1R	P08069
757	CEBPB	P17676
758	SALL4	Q9UJQ4
759	RDH5	Q92781
760	POLR2D	O15514
761	CTBP2	P56545
762	PRKCQ	Q04759
763	LCN1	P31025
764	CCL3	P10147
765	STAR	P49675
766	SLC39A8	Q9C0K1
767	SLC30A10	Q6XR72
768	PDGFRB	P09619
769	RB1CC1	Q8TDY2
770	TFEB	P19484
771	INSIG2	Q9Y5U4
772	TFRC	P02786
773	JAG1	P78504
774	HSPA1A	P0DMV8
775	BIRC3	Q13489
776	NLRC3	Q7RTR2
777	CYP2C8	P10632
778	CCL21	O00585
779	PPP1R15A	O75807
780	STAT1	P42224
781	MAPK9	P45984
782	LOXL1	Q08397
783	UCP1	P25874
784	CDH2	P19022
785	TBX20	Q9UMR3
786	OSTF1	Q92882
787	CELF5	Q8N6W0
788	JRKL	Q9Y4A0
789	SDF2L1	Q9HCN8
790	ECHS1	P30084
791	ACADM	P11310
792	NOS3	P29474
793	HDAC8	Q9BY41
794	AOC3	Q16853
795	CES2	O00748
796	GREM1	O60565
797	PLIN5	Q00G26
798	PRKAB1	Q9Y478
799	SP1	P08047
800	SLC27A4	Q6P1M0
801	PDGFA	P04085
802	DEFA1	P59665
803	STK25	O00506
804	IL11	P20809
805	PHF2	O75151
806	CXCR6	O00574
807	PCOLCE	Q15113
808	TSLP	Q969D9
809	ZFP36	P26651
810	VSIG4	Q9Y279
811	MT-CYB	P00156
812	KRT7	P08729
813	MXD3	Q9BW11
814	GDF11	O95390
815	CRELD2	Q6UXH1
816	SLC17A9	Q9BYT1
817	IL27	Q8NEV9
818	TSC22D4	Q9Y3Q8
819	SLC27A2	O14975
820	NR1I3	Q14994
821	ADRB1	P08588
822	ACTA2	P62736
823	TUBA8	Q9NY65
824	SLC23A1	Q9UHI7
825	SLC23A2	Q9UGH3
826	ORM1	P02763
827	SH3BP5	O60239
828	MRTFA	Q969V6
829	ATF6	P18850
830	METTL7B	Q6UX53
831	NCOA3	Q9Y6Q9
832	GNAI2	P04899
833	CXCL9	Q07325
834	MMP11	P24347
835	ATG3	Q9NT62
836	LAMB2	P55268
837	PINK1	Q9BXM7
838	FOXO3	O43524
839	TIRAP	P58753
840	MAP1LC3B	Q9GZQ8
841	TOMM20	Q15388
842	MMP13	P45452
843	ZNF638	Q14966
844	TBP	P20226
845	KRT19	P08727
846	SESN2	P58004
847	NPC2	P61916
848	USP18	Q9UMW8
849	DNMT3A	Q9Y6K1
850	PPP2CA	P67775
851	CASP7	P55210
852	NRP1	O14786
853	ITGA8	P53708
854	PER2	O15055
855	RREB1	Q92766
856	SLC44A1	Q8WWI5
857	COX6B1	P14854
858	ELK1	P19419
859	SELE	P16581
860	SUFU	Q9UMX1
861	TNFRSF12A	Q9NP84
862	PSME2	Q9UL46
863	PSD3	Q9NYI0
864	IRX3	P78415
865	NUPR1	O60356
866	ACVR2B	Q13705
867	CD28	P10747
868	NCOA1	Q15788
869	ACSL1	P33121
870	PANX1	Q96RD7
871	UQCRB	P14927
872	SAA1	P0DJI8
873	TREM1	Q9NP99
874	PSMD1	Q99460
875	PDE2A	O00408
876	PDE6D	O43924
877	PDE8A	O60658
878	PDE5A	O76074
879	PDE9A	O76083
880	PDE8B	O95263
881	PDE6A	P16499
882	PDE6G	P18545
883	ADORA2B	P29275
884	CASP1	P29466
885	PDE6B	P35913
886	PDE6C	P51160
887	PDE1A	P54750
888	PDE1B	Q01064
889	PDE4B	Q07343
890	PDE4C	Q08493
891	PDE4D	Q08499
892	PDE3B	Q13370
893	PDE7A	Q13946
894	PDE6H	Q13956
895	PDE1C	Q14123
896	PDE3A	Q14432
897	PDE7B	Q9NP56
898	PDE10A	Q9Y233
899	ZNF212	Q9UDV6
900	ZGPAT	Q8N5A5
901	ZG16	O60844
902	ZAR1	Q86SH2
903	VSNL1	P62760
904	UROC1	Q96N76
905	UPP1	Q16831
906	UGGT2	Q9NYU1
907	TRIM66	O15016
908	THRSP	Q92748
909	TPSB2	P20231
910	TPPP2	P59282
911	TNRC6A	Q8NDV7
912	TMEM139	Q8IV31
913	TMEM132C	Q8N3T6
914	TM7SF2	O76062
915	TKFC	Q3LXA3
916	TCEA2	Q15560
917	TAF4B	Q92750
918	TADA1	Q96BN2
919	ST7L	Q8TDW4
920	SRSF11	Q05519
921	SRD5A2	P31213
922	SPOCK1	Q08629
923	SNTG1	Q9NSN8
924	SLC5A6	Q9Y289
925	SLC39A5	Q6ZMH5
926	SLC38A3	Q99624
927	SLC25A1	P53007
928	SLC22A7	Q9Y694
929	SLC1A4	P43007
930	SLC19A1	P41440
931	SKAP1	Q86WV1
932	SIPA1L2	Q9P2F8
933	SIK1	P57059
934	SIGIRR	Q6IA17
935	SH3BP1	Q9Y3L3
936	SH2D7	A6NKC9
937	SGCB	Q16585
938	SERPIND1	P05546
939	SEPT4	O43236
940	SEC14L3	Q9UDX4
941	SEC14L2	O76054
942	SCARA5	Q6ZMJ2
943	SAA2	P0DJI9
944	RTP3	Q9BQQ7
945	RHBDL3	P58872
946	RGS16	O15492
947	RBP5	P82980
948	RASD1	Q9Y272
949	RAP1GAP	P47736
950	RAMP2	O60895
951	RAC3	P60763
952	RAB26	Q9ULW5
953	PPM1F	P49593
954	PLP2	Q04941
955	PLAU	P00749
956	PITX2	Q99697
957	PIPOX	Q9P0Z9
958	PIGU	Q9H490
959	PECR	Q9BY49
960	PAX1	P15863
961	OGDHL	Q9ULD0
962	NOL4	O94818
963	NEUROD1	Q13562
964	NEDD9	Q14511
965	MTHFD1L	Q6UB35
966	MTUS1	Q9ULD2
967	MT1L	Q93083
968	MRO	Q9BYG7
969	MLIP	Q5VWP3
970	MIS18BP1	Q6P0N0
971	MARS	P56192
972	MAP1LC3A	Q9H492
973	LTB	Q06643
974	LECT2	O14960
975	KIF17	Q9P2E2
976	KCNN2	Q9H2S1
977	KCNAB1	Q14722
978	IGFL3	Q6UXB1
979	IGFL2	Q6UWQ7
980	IFIT3	O14879
981	IFIT1	P09914
982	IFI27	P40305
983	IER3	P46695
984	HSD17B8	Q92506
985	HRG	P04196
986	HPGD	P15428
987	HMGCS2	P54868
988	HLA-DRA	P01903
989	HLA-DPB1	P04440
990	HLA-DPA1	P20036
991	HLA-DOA	P06340
992	HLA-DMA	P28067
993	HIST1H3D	P68431
994	GSTZ1	O43708
995	GSTA3	Q16772
996	GPR52	Q9Y2T5
997	GLYAT	Q6IB77
998	GCK	P35557
999	GAS6	Q14393
1000	GALK1	P51570
1001	FXYD6	Q9H0Q3
1002	FUNDC2	Q9BWH2
1003	FRYL	O94915
1004	FOS	P01100
1005	FOLH1B	Q9HBA9
1006	FNDC4	Q9H6D8
1007	FMO3	P31513
1008	FLYWCH2	Q96CP2
1009	FLVCR2	Q9UPI3
1010	FEV	Q99581
1011	FETUB	Q9UGM5
1012	FCER1A	P12319
1013	FAM213A	Q9BRX8
1014	FAM208B	Q5VWN6
1015	FAM167B	Q9BTA0
1016	FAH	P16930
1017	ETV6	P41212
1018	ETV3L	Q6ZN32
1019	ERBB2	P04626
1020	EHHADH	Q08426
1021	ECI2	O75521
1022	DPT	Q07507
1023	DIO1	P49895
1024	DHRS13	Q6UX07
1025	DHRS1	Q96LJ7
1026	DEFB1	P60022
1027	DDAH1	O94760
1028	DBP	Q10586
1029	DBH	P09172
1030	DAO	P14920
1031	DANCR	P0C864
1032	CHRDL2	Q6WN34
1033	CHL1	O00533
1034	CYP21A2	P08686
1035	CXCL14	O95715
1036	CWH43	Q9H720
1037	CSRNP1	Q96S65
1038	CRYAA	P02489
1039	CRHBP	P24387
1040	CNIH3	Q8TBE1
1041	CMBL	Q96DG6
1042	CLYBL	Q8N0X4
1043	CLPSL1	A2RUU4
1044	CLDN15	P56746
1045	CES5A	Q6NT32
1046	CDHR5	Q9HBB8
1047	CD74	P04233
1048	CD163L1	Q9NR16
1049	CD160	O95971
1050	CCDC93	Q567U6
1051	CASP4	P49662
1052	CASC10	Q5T4H9
1053	CAPZA3	Q96KX2
1054	CALCA	P06881
1055	CADPS2	Q86UW7
1056	CACNA1H	O95180
1057	CA14	Q9ULX7
1058	C2orf82	Q6UX34
1059	C2CD4B	A6NLJ0
1060	C12orf10	Q9HB07
1061	BCKDHB	P21953
1062	BBOX1	O75936
1063	ART1	P52961
1064	APOL3	O95236
1065	ANGEL1	Q9UNK9
1066	ANXA10	Q9UJ72
1067	AMER1	Q5JTC6
1068	ALPK3	Q96L96
1069	ALDH8A1	Q9H2A2
1070	ALDH7A1	P49419
1071	AKR1D1	P51857
1072	ADM	P35318
1073	ADH6	P28332
1074	ADGRV1	Q8WXG9
1075	ACSM5	Q6NUN0
1076	ACSM3	Q53FZ2
1077	ABHD1	Q96SE0
1078	AADAT	Q8N5Z0
