# Supplementary material for: Network Pharmacology and Molecular Docking Study on the Multi-Target Mechanisms of Aloe vera for Non-Alcoholic Steatohepatitis Treatment
Source: Plants (Basel). 2022 Dec 19;11(24):3585. doi: 10.3390/plants11243585 (PMC9783676; doi:10.3390/plants11243585)
Supplement: Supplementary file 1 [file plants-11-03585-s001.zip › Table S3. Common targets of Aloe vera and NASH.xlsx]

## Sheet: NASH-related targets of A. vera
No.	Target genes	Uniprot
1	FABP4	P15090
2	FFAR1	O14842
3	CNR1	P21554
4	FABP1	P07148
5	SCD	O00767
6	CYP26B1	Q9NR63
7	PTPN11	Q06124
8	FABP2	P12104
9	NR0B2	Q15466
10	PLA2G4A	P47712
11	FFAR4	Q5NUL3
12	PDE4A	P27815
13	CNR2	P34972
14	GCG	P01275
15	ACE	P12821
16	AGTR1	P30556
17	PDE4B	Q07343
18	MDM2	Q00987
19	PPIG	Q13427
20	HMGB1	P09429
21	CYP2J2	P51589
22	PLA2G6	O60733
23	LOX	P28300
24	LPL	P06858
25	CYP2B6	P20813
26	ELANE	P08246
27	IL4	P05112
28	ANXA1	P04083
29	APOE	P02649
30	FADS3	Q9Y5Q0
31	BBOX1	O75936
32	MT-ND6	P03923
33	NDUFA13	Q9P0J0
34	THRB	P10828
35	HDAC3	O15379
36	TNFRSF1A	P19438
37	UCP2	P55851
38	CETP	P11597
39	ABCG1	P45844
40	TNFRSF1B	P20333
41	RBP4	P02753
42	RXRG	P48443
43	CRABP2	P29373
44	PIN1	Q13526
45	ALB	P02768
46	MMP10	P09238
47	FDFT1	P37268
48	EIF2S1	P05198
49	DNMT3B	Q9UBC3
50	FTO	Q9C0B1
51	HNF4A	P41235
52	PLIN5	Q00G26
53	FASN	P49327
54	PCNA	P12004
55	PLIN1	O60240
56	HMGCR	P04035
57	SHBG	P04278
58	NR1H3	Q13133
59	SREBF2	Q12772
60	SLC6A4	P31645
61	CYP2C19	P33261
62	NR1H2	P55055
63	HSD11B1	P28845
64	CCR1	P32246
65	SHH	Q15465
66	PRKCD	Q05655
67	PRKCE	Q02156
68	PRKCQ	Q04759
69	ABCB11	O95342
70	ENPP2	Q13822
71	NR1H4	Q96RI1
72	SLC10A2	Q12908
73	SLC10A1	Q14973
74	SRD5A2	P31213
75	GPBAR1	Q8TDU6
76	PRKAA2	P54646
77	PRKAB1	Q9Y478
78	PRKAG1	P54619
79	CRYAA	P02489
80	SLCO1A2	P46721
81	NOX4	Q9NPH5
82	AKR1B1	P15121
83	XDH	P47989
84	MAOA	P21397
85	IGF1R	P08069
86	EGFR	P00533
87	F2	P00734
88	MPO	P05164
89	MMP2	P08253
90	AKT1	P31749
91	AKR1A1	P14550
92	INSR	P06213
93	SYK	P43405
94	PIK3CG	P48736
95	ESR2	Q92731
96	AHR	P35869
97	APP	P05067
98	TTR	P02766
99	CD38	P28907
100	AKR1B10	O60218
101	TLR4	O00206
102	PIK3CD	O00329
103	TNFRSF10B	O14763
104	CHUK	O15111
105	TLR2	O60603
106	JAK2	O60674
107	ERN1	O75460
108	NR1I2	O75469
109	STK17B	O94768
110	ABCA1	O95477
111	AIFM1	O95831
112	GSR	P00390
113	PLAU	P00749
114	FOS	P01100
115	TNF	P01375
116	IL1B	P01584
117	CXCL10	P02778
118	CAT	P04040
119	APOB	P04114
120	CSF2	P04141
121	TP53	P04637
122	HSPB1	P04792
123	CYBB	P04839
124	CYP1A2	P05177
125	CYP2E1	P05181
126	ICAM1	P05362
127	JUN	P05412
128	SERPIND1	P05546
129	ATP5F1B	P06576
130	GPX1	P07203
131	SP1	P08047
132	CYP3A4	P08684
133	GSTP1	P09211
134	HMOX1	P09601
135	FGR	P09769
136	HSPA1A	P0DMV8
137	CXCL8	P10145
138	BCL2	P10415
139	CYP2D6	P10635
140	CYP2C9	P11712
141	CCL2	P13500
142	SLC2A4	P14672
143	NQO1	P15559
144	XBP1	P17861
145	EIF2AK2	P19525
146	TGM2	P21980
147	GADD45A	P24522
148	MAPK3	P27361
149	ARNT	P27540
150	NOS3	P29474
151	PRDX5	P30044
152	CTNNB1	P35222
153	NOS2	P35228
154	IRS1	P35568
155	CDKN1A	P38936
156	STAT1	P42224
157	PIK3CA	P42336
158	PIK3CB	P42338
159	MTOR	P42345
160	CASP3	P42574
161	CDKN2A	P42771
162	NAMPT	P43490
163	MAPK8	P45983
164	LEPR	P48357
165	TNFSF10	P50591
166	CASP7	P55210
167	CASP9	P55211
168	BID	P55957
169	SESN2	P58004
170	CXCR4	P61073
171	EEF1A1	P68104
172	PRKDC	P78527
173	CYCS	P99999
174	AOX1	Q06278
175	BAX	Q07812
176	PPARA	Q07869
177	ACACA	Q13085
178	KEAP1	Q14145
179	CASP8	Q14790
180	NR1I3	Q14994
181	NCOA1	Q15788
182	ADIPOQ	Q15848
183	NFE2L2	Q16236
184	MAPK14	Q16539
185	IL17A	Q16552
186	HIF1A	Q16665
187	SLC30A10	Q6XR72
188	SIRT6	Q8N6T7
189	FNDC5	Q8NAU1
190	SIRT1	Q96EB6
191	SIRT3	Q9NTG7
192	NPC1L1	Q9UHC9
193	TLR6	Q9Y2C9
194	NOX1	Q9Y5S8
195	CYP2C8	P10632
196	CREB1	P16220
197	PON1	P27169
198	CYP17A1	P05093
199	CES2	O00748
200	TLR9	Q9NR96
201	CES1	P23141
202	RORA	P35398
203	PDE7A	Q13946
204	PDE4D	Q08499
205	PDE5A	O76074
206	DPP4	P27487
207	SI	P14410
208	PPARG	P37231
209	NCOA2	Q15596
210	ADRB2	P07550
211	PRKACA	P17612
212	RXRA	P19793
213	IL10	P22301
214	EGF	P01133
215	ELK1	P19419
216	SOD1	P00441
217	PRKCA	P17252
218	ERBB2	P04626
219	SELE	P16581
220	VCAM1	P19320
221	BIRC5	O15392
222	TGFB1	P01137
223	MGAM	O43451
224	SERPINE1	P05121
225	COL1A1	P02452
226	IFNG	P01579
227	PTEN	P60484
228	IL1A	P01583
229	COL3A1	P02461
230	PPARD	Q03181
231	CRP	P02741
232	SPP1	P10451
233	RASSF1	Q9NS23
234	E2F1	Q01094
235	CTSD	P07339
236	CD40LG	P29965
237	IRF1	P10914
238	DIO1	P49895
239	PCOLCE	Q15113
240	GSTM1	P09488
241	GSTM2	P28161
242	CA14	Q9ULX7
243	SLC5A2	P31639
244	ADORA2A	P29274
245	MMP13	P45452
246	MMP1	P03956
247	MMP9	P14780
248	ADORA2B	P29275
249	LGALS3	P17931
250	ALDH1B1	P30837
251	IL6	P05231
252	YARS1	P54577
253	MIF	P14174
254	PTPN1	P18031
255	DNMT1	P26358
256	BCL2A1	Q16548
257	ALDH2	P05091
258	ESR1	P03372
259	AR	P10275
260	PTGS2	P35354
