# Supplementary material for: Network Pharmacology and Molecular Docking Study on the Multi-Target Mechanisms of Aloe vera for Non-Alcoholic Steatohepatitis Treatment
Source: Plants (Basel). 2022 Dec 19;11(24):3585. doi: 10.3390/plants11243585 (PMC9783676; doi:10.3390/plants11243585)
Supplement: Supplementary file 1 [file plants-11-03585-s001.zip › Table S4. GO and KEGG pathway enrichment analyses.xlsx]

## Sheet: GO_BP
No	Category	Term	Count	%	P-Value	Fold Enrichment	FDR
5	GOTERM_BP_DIRECT	positive regulation of transcription from RNA polymerase II promoter	64	24.6	1.8e-21	4	1e-18
36	GOTERM_BP_DIRECT	signal transduction	50	19.2	1.4e-11	2.9	1.1e-09
2	GOTERM_BP_DIRECT	positive regulation of gene expression	49	18.8	7.2e-27	7.1	1e-23
3	GOTERM_BP_DIRECT	negative regulation of apoptotic process	46	17.7	1.4e-23	6.5	1.3e-20
1	GOTERM_BP_DIRECT	inflammatory response	45	17.3	4.6e-27	8.1	1e-23
11	GOTERM_BP_DIRECT	positive regulation of transcription, DNA-templated	45	17.3	1.6e-17	4.7	4.2e-15
14	GOTERM_BP_DIRECT	apoptotic process	41	15.8	5.1e-17	5	1.1e-14
70	GOTERM_BP_DIRECT	negative regulation of transcription from RNA polymerase II promoter	38	14.6	8.3e-09	2.9	3.5e-07
4	GOTERM_BP_DIRECT	positive regulation of apoptotic process	37	14.2	1.3e-22	8.4	9.8e-20
9	GOTERM_BP_DIRECT	response to drug	31	11.9	4e-18	7.9	1.3e-15
43	GOTERM_BP_DIRECT	protein phosphorylation	30	11.5	3.8e-11	4.5	2.6e-09
6	GOTERM_BP_DIRECT	aging	29	11.2	5.2e-21	11.1	2.6e-18
79	GOTERM_BP_DIRECT	positive regulation of cell proliferation	27	10.4	2.7e-08	3.7	1e-06
10	GOTERM_BP_DIRECT	cellular response to lipopolysaccharide	26	10	1e-17	10	3e-15
27	GOTERM_BP_DIRECT	negative regulation of gene expression	26	10	6.4e-13	6.3	6.9e-11
72	GOTERM_BP_DIRECT	immune response	26	10	1.3e-08	3.9	5.2e-07
101	GOTERM_BP_DIRECT	negative regulation of transcription, DNA-templated	26	10	4.2e-07	3.3	1.2e-05
13	GOTERM_BP_DIRECT	response to hypoxia	25	9.6	3.1e-17	10.2	7e-15
20	GOTERM_BP_DIRECT	response to xenobiotic stimulus	25	9.6	2.1e-14	7.7	3.1e-12
74	GOTERM_BP_DIRECT	negative regulation of cell proliferation	25	9.6	1.5e-08	4	5.8e-07
23	GOTERM_BP_DIRECT	positive regulation of ERK1 and ERK2 cascade	23	8.8	5.1e-13	7.5	6.5e-11
31	GOTERM_BP_DIRECT	angiogenesis	23	8.8	3.9e-12	6.8	3.7e-10
8	GOTERM_BP_DIRECT	response to estradiol	22	8.5	1.9e-18	14.6	6.9e-16
16	GOTERM_BP_DIRECT	response to lipopolysaccharide	22	8.5	2.3e-15	10.5	4.2e-13
252	GOTERM_BP_DIRECT	innate immune response	21	8.1	0.00017	2.6	0.002
46	GOTERM_BP_DIRECT	positive regulation of protein phosphorylation	20	7.7	5.9e-11	7.1	3.8e-09
49	GOTERM_BP_DIRECT	heart development	20	7.7	1.2e-10	6.8	7.4e-09
7	GOTERM_BP_DIRECT	positive regulation of smooth muscle cell proliferation	19	7.3	1.3e-18	20.2	5.4e-16
12	GOTERM_BP_DIRECT	cholesterol metabolic process	19	7.3	2.8e-17	17.2	6.8e-15
15	GOTERM_BP_DIRECT	xenobiotic metabolic process	19	7.3	8e-16	14.4	1.6e-13
17	GOTERM_BP_DIRECT	cholesterol homeostasis	19	7.3	2.5e-15	13.6	4.3e-13
18	GOTERM_BP_DIRECT	glucose homeostasis	19	7.3	1.4e-14	12.4	2.2e-12
22	GOTERM_BP_DIRECT	response to ethanol	19	7.3	2.1e-13	10.6	2.9e-11
24	GOTERM_BP_DIRECT	cellular response to hypoxia	19	7.3	5.3e-13	10.1	6.5e-11
21	GOTERM_BP_DIRECT	positive regulation of interleukin-6 production	18	6.9	3.5e-14	13	4.9e-12
38	GOTERM_BP_DIRECT	negative regulation of inflammatory response	17	6.5	1.9e-11	9.8	1.4e-09
100	GOTERM_BP_DIRECT	positive regulation of cell migration	17	6.5	3.9e-07	4.9	1.1e-05
148	GOTERM_BP_DIRECT	regulation of cell cycle	17	6.5	6.1e-06	4	0.00012
294	GOTERM_BP_DIRECT	intracellular signal transduction	17	6.5	0.0004	2.8	0.004
25	GOTERM_BP_DIRECT	response to toxic substance	16	6.2	6e-13	13.7	6.7e-11
26	GOTERM_BP_DIRECT	cellular response to mechanical stimulus	16	6.2	6e-13	13.7	6.7e-11
37	GOTERM_BP_DIRECT	positive regulation of tumor necrosis factor production	16	6.2	1.5e-11	11	1.2e-09
39	GOTERM_BP_DIRECT	positive regulation of inflammatory response	16	6.2	2e-11	10.8	1.5e-09
64	GOTERM_BP_DIRECT	positive regulation of MAPK cascade	16	6.2	4.3e-09	7.4	1.9e-07
65	GOTERM_BP_DIRECT	positive regulation of NF-kappaB transcription factor activity	16	6.2	4.3e-09	7.4	1.9e-07
84	GOTERM_BP_DIRECT	positive regulation of I-kappaB kinase/NF-kappaB signaling	16	6.2	5e-08	6.2	1.8e-06
298	GOTERM_BP_DIRECT	proteolysis	16	6.2	0.00044	2.9	0.0043
19	GOTERM_BP_DIRECT	response to activity	15	5.8	1.5e-14	19.9	2.3e-12
59	GOTERM_BP_DIRECT	positive regulation of protein kinase B signaling	15	5.8	1.9e-09	8.7	9.4e-08
69	GOTERM_BP_DIRECT	cellular response to tumor necrosis factor	15	5.8	8.1e-09	7.8	3.4e-07
80	GOTERM_BP_DIRECT	negative regulation of neuron apoptotic process	15	5.8	2.9e-08	7.1	1.1e-06
83	GOTERM_BP_DIRECT	positive regulation of angiogenesis	15	5.8	4.7e-08	6.8	1.6e-06
92	GOTERM_BP_DIRECT	peptidyl-serine phosphorylation	15	5.8	1.6e-07	6.2	5.1e-06
44	GOTERM_BP_DIRECT	positive regulation of MAP kinase activity	14	5.4	4.7e-11	13	3.1e-09
120	GOTERM_BP_DIRECT	protein autophosphorylation	14	5.4	1e-06	5.8	2.5e-05
145	GOTERM_BP_DIRECT	lipid metabolic process	14	5.4	5.1e-06	5	0.0001
183	GOTERM_BP_DIRECT	transcription from RNA polymerase II promoter	14	5.4	2.3e-05	4.3	0.00036
184	GOTERM_BP_DIRECT	regulation of apoptotic process	14	5.4	2.3e-05	4.3	0.00036
267	GOTERM_BP_DIRECT	cell surface receptor signaling pathway	14	5.4	0.00025	3.4	0.0028
30	GOTERM_BP_DIRECT	positive regulation of nitric oxide biosynthetic process	13	5	1.5e-12	19.7	1.5e-10
45	GOTERM_BP_DIRECT	positive regulation of interleukin-8 production	13	5	5.6e-11	14.9	3.6e-09
78	GOTERM_BP_DIRECT	cellular response to insulin stimulus	13	5	2.6e-08	8.9	9.7e-07
87	GOTERM_BP_DIRECT	response to oxidative stress	13	5	7.6e-08	8.1	2.6e-06
91	GOTERM_BP_DIRECT	negative regulation of cell growth	13	5	1.4e-07	7.6	4.6e-06
126	GOTERM_BP_DIRECT	cytokine-mediated signaling pathway	13	5	1.3e-06	6.2	3.1e-05
253	GOTERM_BP_DIRECT	regulation of gene expression	13	5	0.00018	3.8	0.0021
32	GOTERM_BP_DIRECT	cellular response to cadmium ion	12	4.6	4.5e-12	21.8	4.1e-10
35	GOTERM_BP_DIRECT	positive regulation of chemokine production	12	4.6	1.4e-11	19.8	1.1e-09
48	GOTERM_BP_DIRECT	response to hydrogen peroxide	12	4.6	9.4e-11	16.8	5.7e-09
53	GOTERM_BP_DIRECT	cellular response to xenobiotic stimulus	12	4.6	9.5e-10	13.7	5.2e-08
54	GOTERM_BP_DIRECT	positive regulation of interleukin-1 beta production	12	4.6	9.5e-10	13.7	5.2e-08
58	GOTERM_BP_DIRECT	cellular response to drug	12	4.6	1.3e-09	13.3	6.8e-08
63	GOTERM_BP_DIRECT	cellular response to hydrogen peroxide	12	4.6	4e-09	12.1	1.9e-07
67	GOTERM_BP_DIRECT	response to nutrient	12	4.6	5.4e-09	11.7	2.3e-07
81	GOTERM_BP_DIRECT	cellular response to oxidative stress	12	4.6	3.3e-08	9.9	1.2e-06
109	GOTERM_BP_DIRECT	positive regulation of sequence-specific DNA binding transcription factor activity	12	4.6	5.9e-07	7.5	1.6e-05
116	GOTERM_BP_DIRECT	chemotaxis	12	4.6	8.3e-07	7.3	2.1e-05
162	GOTERM_BP_DIRECT	positive regulation of cytosolic calcium ion concentration	12	4.6	1e-05	5.6	0.00018
168	GOTERM_BP_DIRECT	regulation of cell proliferation	12	4.6	1.4e-05	5.4	0.00024
28	GOTERM_BP_DIRECT	positive regulation of cholesterol efflux	11	4.2	1.1e-12	30.3	1.1e-10
41	GOTERM_BP_DIRECT	intracellular receptor signaling pathway	11	4.2	2.1e-11	23.4	1.5e-09
47	GOTERM_BP_DIRECT	lipopolysaccharide-mediated signaling pathway	11	4.2	7.1e-11	21	4.4e-09
52	GOTERM_BP_DIRECT	phosphatidylinositol 3-kinase signaling	11	4.2	3.3e-10	18.2	1.9e-08
55	GOTERM_BP_DIRECT	intrinsic apoptotic signaling pathway in response to DNA damage	11	4.2	1e-09	16.4	5.3e-08
56	GOTERM_BP_DIRECT	positive regulation of blood vessel endothelial cell migration	11	4.2	1e-09	16.4	5.3e-08
71	GOTERM_BP_DIRECT	positive regulation of neuron apoptotic process	11	4.2	1.1e-08	13	4.4e-07
76	GOTERM_BP_DIRECT	regulation of circadian rhythm	11	4.2	1.7e-08	12.4	6.6e-07
85	GOTERM_BP_DIRECT	neuron apoptotic process	11	4.2	5.3e-08	11.1	1.8e-06
88	GOTERM_BP_DIRECT	response to insulin	11	4.2	7.8e-08	10.6	2.6e-06
96	GOTERM_BP_DIRECT	cellular response to glucose stimulus	11	4.2	2e-07	9.6	6.2e-06
99	GOTERM_BP_DIRECT	positive regulation of peptidyl-serine phosphorylation	11	4.2	3.9e-07	9	1.1e-05
108	GOTERM_BP_DIRECT	positive regulation of peptidyl-tyrosine phosphorylation	11	4.2	5.8e-07	8.6	1.6e-05
124	GOTERM_BP_DIRECT	wound healing	11	4.2	1.2e-06	7.9	2.9e-05
355	GOTERM_BP_DIRECT	cell-cell signaling	11	4.2	0.0011	3.6	0.0092
33	GOTERM_BP_DIRECT	xenobiotic catabolic process	10	3.8	8.4e-12	32.3	7.5e-10
34	GOTERM_BP_DIRECT	exogenous drug catabolic process	10	3.8	1.3e-11	31	1.1e-09
40	GOTERM_BP_DIRECT	drug metabolic process	10	3.8	2.1e-11	29.7	1.5e-09
50	GOTERM_BP_DIRECT	microglial cell activation	10	3.8	1.4e-10	24.8	7.8e-09
51	GOTERM_BP_DIRECT	positive regulation of vascular endothelial growth factor production	10	3.8	1.4e-10	24.8	7.8e-09
57	GOTERM_BP_DIRECT	cellular response to reactive oxygen species	10	3.8	1.1e-09	20.1	5.6e-08
61	GOTERM_BP_DIRECT	response to nicotine	10	3.8	2.3e-09	18.6	1.1e-07
66	GOTERM_BP_DIRECT	positive regulation of interleukin-12 production	10	3.8	4.6e-09	17.3	2e-07
73	GOTERM_BP_DIRECT	positive regulation of pri-miRNA transcription from RNA polymerase II promoter	10	3.8	1.3e-08	15.5	5.2e-07
82	GOTERM_BP_DIRECT	positive regulation of vascular smooth muscle cell proliferation	10	3.8	4.5e-08	13.5	1.6e-06
97	GOTERM_BP_DIRECT	positive regulation of cytokine production	10	3.8	2.3e-07	11.3	7e-06
115	GOTERM_BP_DIRECT	apoptotic signaling pathway	10	3.8	7.9e-07	9.8	2e-05
118	GOTERM_BP_DIRECT	positive regulation of endothelial cell proliferation	10	3.8	8.8e-07	9.7	2.2e-05
119	GOTERM_BP_DIRECT	cellular oxidant detoxification	10	3.8	8.8e-07	9.7	2.2e-05
127	GOTERM_BP_DIRECT	activation of cysteine-type endopeptidase activity involved in apoptotic process	10	3.8	1.5e-06	9.1	3.5e-05
130	GOTERM_BP_DIRECT	positive regulation of phosphatidylinositol 3-kinase signaling	10	3.8	1.7e-06	9	3.8e-05
139	GOTERM_BP_DIRECT	lung development	10	3.8	3.6e-06	8.2	7.7e-05
293	GOTERM_BP_DIRECT	extracellular matrix organization	10	3.8	0.00039	4.5	0.0039
29	GOTERM_BP_DIRECT	negative regulation of macrophage derived foam cell differentiation	9	3.5	1.1e-12	51.5	1.1e-10
75	GOTERM_BP_DIRECT	positive regulation of reactive oxygen species metabolic process	9	3.5	1.6e-08	19.1	6.3e-07
86	GOTERM_BP_DIRECT	vasodilation	9	3.5	6.1e-08	16.3	2.1e-06
89	GOTERM_BP_DIRECT	positive regulation of protein import into nucleus	9	3.5	1.1e-07	15.2	3.6e-06
90	GOTERM_BP_DIRECT	negative regulation of MAP kinase activity	9	3.5	1.3e-07	14.9	4.3e-06
94	GOTERM_BP_DIRECT	cellular response to beta-amyloid	9	3.5	1.9e-07	14.2	5.8e-06
95	GOTERM_BP_DIRECT	regulation of insulin secretion	9	3.5	1.9e-07	14.2	5.8e-06
102	GOTERM_BP_DIRECT	extrinsic apoptotic signaling pathway	9	3.5	4.2e-07	12.9	1.2e-05
105	GOTERM_BP_DIRECT	steroid metabolic process	9	3.5	4.9e-07	12.6	1.4e-05
106	GOTERM_BP_DIRECT	protein kinase B signaling	9	3.5	4.9e-07	12.6	1.4e-05
107	GOTERM_BP_DIRECT	positive regulation of cysteine-type endopeptidase activity involved in apoptotic process	9	3.5	5.7e-07	12.4	1.6e-05
113	GOTERM_BP_DIRECT	response to nutrient levels	9	3.5	6.6e-07	12.2	1.7e-05
117	GOTERM_BP_DIRECT	positive regulation of fibroblast proliferation	9	3.5	8.7e-07	11.7	2.2e-05
123	GOTERM_BP_DIRECT	cellular response to amino acid stimulus	9	3.5	1.1e-06	11.3	2.7e-05
142	GOTERM_BP_DIRECT	negative regulation of cysteine-type endopeptidase activity involved in apoptotic process	9	3.5	3.8e-06	9.7	7.9e-05
143	GOTERM_BP_DIRECT	positive regulation of NIK/NF-kappaB signaling	9	3.5	4.3e-06	9.6	8.8e-05
144	GOTERM_BP_DIRECT	circadian regulation of gene expression	9	3.5	4.8e-06	9.4	9.7e-05
156	GOTERM_BP_DIRECT	response to glucose	9	3.5	8e-06	8.8	0.00015
158	GOTERM_BP_DIRECT	rhythmic process	9	3.5	8.8e-06	8.7	0.00016
169	GOTERM_BP_DIRECT	neutrophil chemotaxis	9	3.5	1.4e-05	8.2	0.00024
176	GOTERM_BP_DIRECT	negative regulation of ERK1 and ERK2 cascade	9	3.5	2e-05	7.8	0.00033
203	GOTERM_BP_DIRECT	fatty acid metabolic process	9	3.5	4.1e-05	7	0.0006
212	GOTERM_BP_DIRECT	positive regulation of JNK cascade	9	3.5	5.2e-05	6.8	0.00072
241	GOTERM_BP_DIRECT	male gonad development	9	3.5	0.00013	6	0.0016
273	GOTERM_BP_DIRECT	osteoblast differentiation	9	3.5	0.00028	5.4	0.0031
281	GOTERM_BP_DIRECT	MAPK cascade	9	3.5	0.00033	5.2	0.0035
288	GOTERM_BP_DIRECT	adenylate cyclase-activating G-protein coupled receptor signaling pathway	9	3.5	0.00037	5.1	0.0038
315	GOTERM_BP_DIRECT	peptidyl-tyrosine phosphorylation	9	3.5	0.00058	4.8	0.0054
42	GOTERM_BP_DIRECT	negative regulation of cholesterol storage	8	3.1	2.3e-11	54.1	1.6e-09
60	GOTERM_BP_DIRECT	positive regulation of nitric-oxide synthase biosynthetic process	8	3.1	2e-09	33	9.8e-08
68	GOTERM_BP_DIRECT	positive regulation of superoxide anion generation	8	3.1	7.1e-09	28.3	3.1e-07
103	GOTERM_BP_DIRECT	triglyceride homeostasis	8	3.1	4.3e-07	16.5	1.2e-05
121	GOTERM_BP_DIRECT	positive regulation of interleukin-10 production	8	3.1	1.1e-06	14.5	2.6e-05
125	GOTERM_BP_DIRECT	liver regeneration	8	3.1	1.3e-06	14.2	3e-05
128	GOTERM_BP_DIRECT	positive regulation of neuron death	8	3.1	1.5e-06	13.8	3.5e-05
135	GOTERM_BP_DIRECT	cellular response to amino acid starvation	8	3.1	2.4e-06	12.9	5.3e-05
137	GOTERM_BP_DIRECT	positive regulation of insulin secretion	8	3.1	2.8e-06	12.7	6.1e-05
149	GOTERM_BP_DIRECT	negative regulation of I-kappaB kinase/NF-kappaB signaling	8	3.1	6.5e-06	11.2	0.00013
150	GOTERM_BP_DIRECT	cellular response to heat	8	3.1	6.5e-06	11.2	0.00013
151	GOTERM_BP_DIRECT	retinol metabolic process	8	3.1	6.5e-06	11.2	0.00013
153	GOTERM_BP_DIRECT	cellular response to glucose starvation	8	3.1	7.4e-06	11	0.00014
154	GOTERM_BP_DIRECT	cellular senescence	8	3.1	7.4e-06	11	0.00014
157	GOTERM_BP_DIRECT	positive regulation of protein complex assembly	8	3.1	8.4e-06	10.8	0.00016
178	GOTERM_BP_DIRECT	response to mechanical stimulus	8	3.1	2.1e-05	9.4	0.00034
185	GOTERM_BP_DIRECT	platelet activation	8	3.1	2.3e-05	9.3	0.00036
186	GOTERM_BP_DIRECT	response to ischemia	8	3.1	2.3e-05	9.3	0.00036
190	GOTERM_BP_DIRECT	positive regulation of T cell proliferation	8	3.1	2.6e-05	9.2	0.0004
196	GOTERM_BP_DIRECT	response to glucocorticoid	8	3.1	3.5e-05	8.7	0.00052
204	GOTERM_BP_DIRECT	circadian rhythm	8	3.1	4.2e-05	8.5	0.0006
205	GOTERM_BP_DIRECT	peptidyl-threonine phosphorylation	8	3.1	4.6e-05	8.4	0.00065
214	GOTERM_BP_DIRECT	cellular response to retinoic acid	8	3.1	6e-05	8	0.00082
216	GOTERM_BP_DIRECT	negative regulation of protein binding	8	3.1	6.5e-05	7.9	0.00087
228	GOTERM_BP_DIRECT	positive regulation of interferon-gamma production	8	3.1	9.1e-05	7.5	0.0012
244	GOTERM_BP_DIRECT	cellular response to virus	8	3.1	0.00016	6.9	0.0018
251	GOTERM_BP_DIRECT	memory	8	3.1	0.00017	6.8	0.002
266	GOTERM_BP_DIRECT	calcium-mediated signaling	8	3.1	0.00024	6.5	0.0026
275	GOTERM_BP_DIRECT	female pregnancy	8	3.1	0.00031	6.2	0.0033
296	GOTERM_BP_DIRECT	viral entry into host cell	8	3.1	0.00042	5.9	0.0042
327	GOTERM_BP_DIRECT	response to virus	8	3.1	0.00074	5.4	0.0065
77	GOTERM_BP_DIRECT	positive regulation of MHC class II biosynthetic process	7	2.7	2.5e-08	34.7	9.4e-07
93	GOTERM_BP_DIRECT	epoxygenase P450 pathway	7	2.7	1.8e-07	26	5.7e-06
98	GOTERM_BP_DIRECT	organic acid metabolic process	7	2.7	2.5e-07	24.8	7.5e-06
110	GOTERM_BP_DIRECT	positive regulation of glycolytic process	7	2.7	6e-07	21.7	1.6e-05
111	GOTERM_BP_DIRECT	positive regulation of protein metabolic process	7	2.7	6e-07	21.7	1.6e-05
112	GOTERM_BP_DIRECT	response to fatty acid	7	2.7	6e-07	21.7	1.6e-05
114	GOTERM_BP_DIRECT	cell aging	7	2.7	7.8e-07	20.8	2e-05
131	GOTERM_BP_DIRECT	response to gamma radiation	7	2.7	2e-06	17.9	4.5e-05
136	GOTERM_BP_DIRECT	negative regulation of cellular senescence	7	2.7	2.5e-06	17.3	5.3e-05
140	GOTERM_BP_DIRECT	response to antibiotic	7	2.7	3.7e-06	16.3	7.7e-05
146	GOTERM_BP_DIRECT	cellular response to vascular endothelial growth factor stimulus	7	2.7	5.4e-06	15.3	0.00011
155	GOTERM_BP_DIRECT	triglyceride metabolic process	7	2.7	7.6e-06	14.5	0.00014
159	GOTERM_BP_DIRECT	response to progesterone	7	2.7	9e-06	14.1	0.00016
160	GOTERM_BP_DIRECT	cellular response to dexamethasone stimulus	7	2.7	9e-06	14.1	0.00016
163	GOTERM_BP_DIRECT	positive regulation of vasoconstriction	7	2.7	1.1e-05	13.7	0.00019
164	GOTERM_BP_DIRECT	negative regulation of extrinsic apoptotic signaling pathway in absence of ligand	7	2.7	1.1e-05	13.7	0.00019
166	GOTERM_BP_DIRECT	extrinsic apoptotic signaling pathway via death domain receptors	7	2.7	1.2e-05	13.3	0.00022
167	GOTERM_BP_DIRECT	positive regulation of glucose import	7	2.7	1.2e-05	13.3	0.00022
173	GOTERM_BP_DIRECT	cellular response to ionizing radiation	7	2.7	1.7e-05	12.7	0.00028
174	GOTERM_BP_DIRECT	response to cold	7	2.7	1.9e-05	12.4	0.00032
175	GOTERM_BP_DIRECT	cellular response to estradiol stimulus	7	2.7	1.9e-05	12.4	0.00032
181	GOTERM_BP_DIRECT	cell redox homeostasis	7	2.7	2.2e-05	12.1	0.00035
182	GOTERM_BP_DIRECT	embryo implantation	7	2.7	2.2e-05	12.1	0.00035
192	GOTERM_BP_DIRECT	negative regulation of vascular smooth muscle cell proliferation	7	2.7	2.9e-05	11.6	0.00043
193	GOTERM_BP_DIRECT	mRNA transcription from RNA polymerase II promoter	7	2.7	2.9e-05	11.6	0.00043
194	GOTERM_BP_DIRECT	positive regulation of B cell proliferation	7	2.7	2.9e-05	11.6	0.00043
197	GOTERM_BP_DIRECT	cellular response to epidermal growth factor stimulus	7	2.7	3.7e-05	11.1	0.00055
209	GOTERM_BP_DIRECT	epidermal growth factor receptor signaling pathway	7	2.7	4.7e-05	10.6	0.00066
213	GOTERM_BP_DIRECT	hormone-mediated signaling pathway	7	2.7	5.9e-05	10.2	0.00082
220	GOTERM_BP_DIRECT	fatty acid biosynthetic process	7	2.7	7.4e-05	9.8	0.00099
222	GOTERM_BP_DIRECT	positive regulation of fat cell differentiation	7	2.7	8.2e-05	9.6	0.0011
229	GOTERM_BP_DIRECT	tumor necrosis factor-mediated signaling pathway	7	2.7	9.1e-05	9.5	0.0012
230	GOTERM_BP_DIRECT	cellular response to organic cyclic compound	7	2.7	9.1e-05	9.5	0.0012
237	GOTERM_BP_DIRECT	negative regulation of fat cell differentiation	7	2.7	0.00012	9	0.0015
242	GOTERM_BP_DIRECT	cellular response to UV	7	2.7	0.00014	8.8	0.0016
263	GOTERM_BP_DIRECT	negative regulation of neuron death	7	2.7	0.00021	8.1	0.0024
272	GOTERM_BP_DIRECT	glucose metabolic process	7	2.7	0.00027	7.8	0.003
278	GOTERM_BP_DIRECT	positive regulation of tyrosine phosphorylation of STAT protein	7	2.7	0.00032	7.5	0.0034
292	GOTERM_BP_DIRECT	cell chemotaxis	7	2.7	0.00038	7.3	0.0038
326	GOTERM_BP_DIRECT	regulation of blood pressure	7	2.7	0.00072	6.5	0.0064
62	GOTERM_BP_DIRECT	monoterpenoid metabolic process	6	2.3	2.5e-09	74.3	1.2e-07
122	GOTERM_BP_DIRECT	oxidative demethylation	6	2.3	1.1e-06	29.7	2.7e-05
129	GOTERM_BP_DIRECT	low-density lipoprotein particle remodeling	6	2.3	1.6e-06	27.9	3.7e-05
133	GOTERM_BP_DIRECT	astrocyte activation	6	2.3	2.3e-06	26.2	4.9e-05
134	GOTERM_BP_DIRECT	phospholipid homeostasis	6	2.3	2.3e-06	26.2	4.9e-05
138	GOTERM_BP_DIRECT	positive regulation of membrane protein ectodomain proteolysis	6	2.3	3.1e-06	24.8	6.6e-05
147	GOTERM_BP_DIRECT	long-chain fatty acid biosynthetic process	6	2.3	5.5e-06	22.3	0.00011
152	GOTERM_BP_DIRECT	positive regulation of beta-amyloid formation	6	2.3	7.1e-06	21.2	0.00014
161	GOTERM_BP_DIRECT	nitric oxide biosynthetic process	6	2.3	9.1e-06	20.3	0.00017
165	GOTERM_BP_DIRECT	positive regulation of glial cell proliferation	6	2.3	1.1e-05	19.4	0.0002
172	GOTERM_BP_DIRECT	positive regulation of osteoclast differentiation	6	2.3	1.4e-05	18.6	0.00024
179	GOTERM_BP_DIRECT	positive regulation of nitric-oxide synthase activity	6	2.3	2.2e-05	17.2	0.00035
180	GOTERM_BP_DIRECT	positive regulation of oligodendrocyte differentiation	6	2.3	2.2e-05	17.2	0.00035
195	GOTERM_BP_DIRECT	positive regulation of release of cytochrome c from mitochondria	6	2.3	3.2e-05	15.9	0.00048
198	GOTERM_BP_DIRECT	positive regulation of cytokine production involved in inflammatory response	6	2.3	3.8e-05	15.4	0.00056
215	GOTERM_BP_DIRECT	positive regulation of macroautophagy	6	2.3	6.2e-05	13.9	0.00085
226	GOTERM_BP_DIRECT	brown fat cell differentiation	6	2.3	8.4e-05	13.1	0.0011
227	GOTERM_BP_DIRECT	positive regulation of erythrocyte differentiation	6	2.3	8.4e-05	13.1	0.0011
231	GOTERM_BP_DIRECT	extrinsic apoptotic signaling pathway in absence of ligand	6	2.3	9.7e-05	12.7	0.0012
232	GOTERM_BP_DIRECT	response to tumor necrosis factor	6	2.3	9.7e-05	12.7	0.0012
233	GOTERM_BP_DIRECT	intrinsic apoptotic signaling pathway in response to endoplasmic reticulum stress	6	2.3	9.7e-05	12.7	0.0012
234	GOTERM_BP_DIRECT	positive regulation of interleukin-2 production	6	2.3	0.00011	12.4	0.0014
235	GOTERM_BP_DIRECT	negative regulation of smooth muscle cell proliferation	6	2.3	0.00011	12.4	0.0014
236	GOTERM_BP_DIRECT	reactive oxygen species metabolic process	6	2.3	0.00011	12.4	0.0014
238	GOTERM_BP_DIRECT	positive regulation of JAK-STAT cascade	6	2.3	0.00013	12.1	0.0016
243	GOTERM_BP_DIRECT	positive regulation of insulin secretion involved in cellular response to glucose stimulus	6	2.3	0.00015	11.7	0.0018
254	GOTERM_BP_DIRECT	regulation of lipid metabolic process	6	2.3	0.00019	11.2	0.0021
255	GOTERM_BP_DIRECT	negative regulation of blood vessel endothelial cell migration	6	2.3	0.00019	11.2	0.0021
256	GOTERM_BP_DIRECT	response to interleukin-1	6	2.3	0.00019	11.2	0.0021
262	GOTERM_BP_DIRECT	osteoclast differentiation	6	2.3	0.00021	10.9	0.0023
265	GOTERM_BP_DIRECT	positive regulation of interferon-beta production	6	2.3	0.00024	10.6	0.0026
274	GOTERM_BP_DIRECT	positive regulation of JUN kinase activity	6	2.3	0.00029	10.1	0.0031
279	GOTERM_BP_DIRECT	response to UV	6	2.3	0.00033	9.9	0.0034
280	GOTERM_BP_DIRECT	B cell proliferation	6	2.3	0.00033	9.9	0.0034
287	GOTERM_BP_DIRECT	extracellular matrix disassembly	6	2.3	0.00036	9.7	0.0037
295	GOTERM_BP_DIRECT	glutathione metabolic process	6	2.3	0.0004	9.5	0.004
299	GOTERM_BP_DIRECT	thymus development	6	2.3	0.00044	9.3	0.0044
305	GOTERM_BP_DIRECT	positive regulation of epithelial to mesenchymal transition	6	2.3	0.00049	9.1	0.0047
316	GOTERM_BP_DIRECT	protein destabilization	6	2.3	0.00059	8.7	0.0055
317	GOTERM_BP_DIRECT	response to cytokine	6	2.3	0.00059	8.7	0.0055
322	GOTERM_BP_DIRECT	response to retinoic acid	6	2.3	0.00065	8.6	0.0059
324	GOTERM_BP_DIRECT	lipid homeostasis	6	2.3	0.00071	8.4	0.0064
325	GOTERM_BP_DIRECT	response to heat	6	2.3	0.00071	8.4	0.0064
336	GOTERM_BP_DIRECT	negative regulation of autophagy	6	2.3	0.00077	8.3	0.0067
337	GOTERM_BP_DIRECT	regulation of protein phosphorylation	6	2.3	0.00077	8.3	0.0067
339	GOTERM_BP_DIRECT	sensory perception of pain	6	2.3	0.00084	8.1	0.0072
340	GOTERM_BP_DIRECT	regulation of macroautophagy	6	2.3	0.00084	8.1	0.0072
349	GOTERM_BP_DIRECT	positive regulation of protein localization to plasma membrane	6	2.3	0.00099	7.8	0.0083
354	GOTERM_BP_DIRECT	cellular response to growth factor stimulus	6	2.3	0.0011	7.7	0.0088
104	GOTERM_BP_DIRECT	heterocycle metabolic process	5	1.9	4.6e-07	62	1.3e-05
132	GOTERM_BP_DIRECT	positive regulation of adipose tissue development	5	1.9	2.1e-06	46.5	4.7e-05
141	GOTERM_BP_DIRECT	response to hydroperoxide	5	1.9	3.8e-06	41.3	7.8e-05
170	GOTERM_BP_DIRECT	interferon-gamma-mediated signaling pathway	5	1.9	1.4e-05	31	0.00024
171	GOTERM_BP_DIRECT	cellular response to insulin-like growth factor stimulus	5	1.9	1.4e-05	31	0.00024
177	GOTERM_BP_DIRECT	positive regulation of chemokine (C-X-C motif) ligand 2 production	5	1.9	2e-05	28.6	0.00034
191	GOTERM_BP_DIRECT	negative regulation of oxidative stress-induced intrinsic apoptotic signaling pathway	5	1.9	2.8e-05	26.6	0.00043
199	GOTERM_BP_DIRECT	positive regulation of cellular protein metabolic process	5	1.9	3.8e-05	24.8	0.00056
200	GOTERM_BP_DIRECT	cellular response to angiotensin	5	1.9	3.8e-05	24.8	0.00056
201	GOTERM_BP_DIRECT	cellular response to fluid shear stress	5	1.9	3.8e-05	24.8	0.00056
202	GOTERM_BP_DIRECT	long-chain fatty acid transport	5	1.9	3.8e-05	24.8	0.00056
210	GOTERM_BP_DIRECT	striated muscle cell differentiation	5	1.9	5e-05	23.2	0.0007
211	GOTERM_BP_DIRECT	epithelial cell apoptotic process	5	1.9	5e-05	23.2	0.0007
217	GOTERM_BP_DIRECT	fatty acid homeostasis	5	1.9	6.5e-05	21.9	0.00087
218	GOTERM_BP_DIRECT	cellular response to prostaglandin E stimulus	5	1.9	6.5e-05	21.9	0.00087
219	GOTERM_BP_DIRECT	intrinsic apoptotic signaling pathway in response to oxidative stress	5	1.9	6.5e-05	21.9	0.00087
223	GOTERM_BP_DIRECT	retinoic acid receptor signaling pathway	5	1.9	8.3e-05	20.7	0.0011
224	GOTERM_BP_DIRECT	reverse cholesterol transport	5	1.9	8.3e-05	20.7	0.0011
225	GOTERM_BP_DIRECT	ectopic germ cell programmed cell death	5	1.9	8.3e-05	20.7	0.0011
239	GOTERM_BP_DIRECT	positive regulation of lipid biosynthetic process	5	1.9	0.00013	18.6	0.0016
240	GOTERM_BP_DIRECT	response to vitamin A	5	1.9	0.00013	18.6	0.0016
245	GOTERM_BP_DIRECT	negative regulation of pri-miRNA transcription from RNA polymerase II promoter	5	1.9	0.00016	17.7	0.0018
246	GOTERM_BP_DIRECT	prostaglandin metabolic process	5	1.9	0.00016	17.7	0.0018
247	GOTERM_BP_DIRECT	cellular response to low-density lipoprotein particle stimulus	5	1.9	0.00016	17.7	0.0018
248	GOTERM_BP_DIRECT	Fc-gamma receptor signaling pathway involved in phagocytosis	5	1.9	0.00016	17.7	0.0018
249	GOTERM_BP_DIRECT	cellular response to nutrient levels	5	1.9	0.00016	17.7	0.0018
250	GOTERM_BP_DIRECT	regulation of innate immune response	5	1.9	0.00016	17.7	0.0018
260	GOTERM_BP_DIRECT	regulation of myelination	5	1.9	0.00019	16.9	0.0021
261	GOTERM_BP_DIRECT	release of cytochrome c from mitochondria	5	1.9	0.00019	16.9	0.0021
264	GOTERM_BP_DIRECT	positive regulation of monocyte chemotaxis	5	1.9	0.00023	16.2	0.0025
270	GOTERM_BP_DIRECT	negative regulation of reactive oxygen species metabolic process	5	1.9	0.00027	15.5	0.0029
271	GOTERM_BP_DIRECT	negative regulation of proteolysis	5	1.9	0.00027	15.5	0.0029
276	GOTERM_BP_DIRECT	macrophage differentiation	5	1.9	0.00032	14.9	0.0034
277	GOTERM_BP_DIRECT	execution phase of apoptosis	5	1.9	0.00032	14.9	0.0034
289	GOTERM_BP_DIRECT	positive regulation of interferon-alpha production	5	1.9	0.00037	14.3	0.0038
290	GOTERM_BP_DIRECT	positive regulation of interleukin-17 production	5	1.9	0.00037	14.3	0.0038
291	GOTERM_BP_DIRECT	endothelial cell proliferation	5	1.9	0.00037	14.3	0.0038
297	GOTERM_BP_DIRECT	positive regulation of immunoglobulin production	5	1.9	0.00043	13.8	0.0043
306	GOTERM_BP_DIRECT	negative regulation of extrinsic apoptotic signaling pathway via death domain receptors	5	1.9	0.0005	13.3	0.0048
307	GOTERM_BP_DIRECT	cellular response to fatty acid	5	1.9	0.0005	13.3	0.0048
313	GOTERM_BP_DIRECT	negative regulation of blood pressure	5	1.9	0.00057	12.8	0.0054
314	GOTERM_BP_DIRECT	regulation of ERK1 and ERK2 cascade	5	1.9	0.00057	12.8	0.0054
323	GOTERM_BP_DIRECT	positive regulation of mitotic nuclear division	5	1.9	0.00066	12.4	0.006
328	GOTERM_BP_DIRECT	response to amino acid	5	1.9	0.00075	12	0.0065
329	GOTERM_BP_DIRECT	estrogen metabolic process	5	1.9	0.00075	12	0.0065
330	GOTERM_BP_DIRECT	cellular response to gamma radiation	5	1.9	0.00075	12	0.0065
331	GOTERM_BP_DIRECT	fatty acid transport	5	1.9	0.00075	12	0.0065
332	GOTERM_BP_DIRECT	positive regulation of phosphorylation	5	1.9	0.00075	12	0.0065
333	GOTERM_BP_DIRECT	positive regulation of apoptotic signaling pathway	5	1.9	0.00075	12	0.0065
334	GOTERM_BP_DIRECT	response to morphine	5	1.9	0.00075	12	0.0065
335	GOTERM_BP_DIRECT	regulation of mitochondrial membrane potential	5	1.9	0.00075	12	0.0065
341	GOTERM_BP_DIRECT	leukocyte cell-cell adhesion	5	1.9	0.00084	11.6	0.0072
342	GOTERM_BP_DIRECT	positive regulation of mitotic cell cycle	5	1.9	0.00084	11.6	0.0072
343	GOTERM_BP_DIRECT	positive regulation of DNA binding	5	1.9	0.00095	11.3	0.0081
344	GOTERM_BP_DIRECT	positive regulation of protein localization to nucleus	5	1.9	0.00095	11.3	0.0081
353	GOTERM_BP_DIRECT	intrinsic apoptotic signaling pathway	5	1.9	0.0011	10.9	0.0088
187	GOTERM_BP_DIRECT	positive regulation of fatty acid metabolic process	4	1.5	2.3e-05	59.5	0.00036
188	GOTERM_BP_DIRECT	positive regulation of fever generation	4	1.5	2.3e-05	59.5	0.00036
189	GOTERM_BP_DIRECT	positive regulation of mononuclear cell migration	4	1.5	2.3e-05	59.5	0.00036
206	GOTERM_BP_DIRECT	positive regulation of oxidative stress-induced neuron death	4	1.5	4.6e-05	49.6	0.00065
207	GOTERM_BP_DIRECT	drug catabolic process	4	1.5	4.6e-05	49.6	0.00065
208	GOTERM_BP_DIRECT	steroid catabolic process	4	1.5	4.6e-05	49.6	0.00065
221	GOTERM_BP_DIRECT	vascular endothelial growth factor production	4	1.5	8e-05	42.5	0.0011
257	GOTERM_BP_DIRECT	peroxisome proliferator activated receptor signaling pathway	4	1.5	0.00019	33	0.0021
258	GOTERM_BP_DIRECT	response to L-glutamate	4	1.5	0.00019	33	0.0021
259	GOTERM_BP_DIRECT	cAMP catabolic process	4	1.5	0.00019	33	0.0021
268	GOTERM_BP_DIRECT	omega-hydroxylase P450 pathway	4	1.5	0.00027	29.7	0.0029
269	GOTERM_BP_DIRECT	negative regulation of lipid storage	4	1.5	0.00027	29.7	0.0029
282	GOTERM_BP_DIRECT	cellular response to testosterone stimulus	4	1.5	0.00036	27	0.0037
283	GOTERM_BP_DIRECT	positive regulation of fatty acid beta-oxidation	4	1.5	0.00036	27	0.0037
284	GOTERM_BP_DIRECT	positive regulation of mast cell degranulation	4	1.5	0.00036	27	0.0037
285	GOTERM_BP_DIRECT	response to molecule of bacterial origin	4	1.5	0.00036	27	0.0037
286	GOTERM_BP_DIRECT	negative regulation of production of miRNAs involved in gene silencing by miRNA	4	1.5	0.00036	27	0.0037
300	GOTERM_BP_DIRECT	signal transduction in response to DNA damage	4	1.5	0.00048	24.8	0.0046
301	GOTERM_BP_DIRECT	anoikis	4	1.5	0.00048	24.8	0.0046
302	GOTERM_BP_DIRECT	I-kappaB phosphorylation	4	1.5	0.00048	24.8	0.0046
303	GOTERM_BP_DIRECT	positive regulation of production of miRNAs involved in gene silencing by miRNA	4	1.5	0.00048	24.8	0.0046
304	GOTERM_BP_DIRECT	positive regulation of receptor activity	4	1.5	0.00048	24.8	0.0046
318	GOTERM_BP_DIRECT	positive regulation of protein kinase A signaling	4	1.5	0.00062	22.9	0.0056
319	GOTERM_BP_DIRECT	cellular response to epinephrine stimulus	4	1.5	0.00062	22.9	0.0056
320	GOTERM_BP_DIRECT	removal of superoxide radicals	4	1.5	0.00062	22.9	0.0056
321	GOTERM_BP_DIRECT	response to lipid	4	1.5	0.00062	22.9	0.0056
338	GOTERM_BP_DIRECT	bile acid signaling pathway	4	1.5	0.00078	21.2	0.0067
345	GOTERM_BP_DIRECT	negative regulation of macroautophagy	4	1.5	0.00096	19.8	0.0081
346	GOTERM_BP_DIRECT	protein deacetylation	4	1.5	0.00096	19.8	0.0081
347	GOTERM_BP_DIRECT	macrophage activation involved in immune response	4	1.5	0.00096	19.8	0.0081
348	GOTERM_BP_DIRECT	positive regulation of lipid storage	4	1.5	0.00096	19.8	0.0081
356	GOTERM_BP_DIRECT	replicative senescence	4	1.5	0.0012	18.6	0.0095
357	GOTERM_BP_DIRECT	regulation of T cell proliferation	4	1.5	0.0012	18.6	0.0095
358	GOTERM_BP_DIRECT	positive regulation of monocyte chemotactic protein-1 production	4	1.5	0.0012	18.6	0.0095
359	GOTERM_BP_DIRECT	response to reactive oxygen species	4	1.5	0.0012	18.6	0.0095
360	GOTERM_BP_DIRECT	hypothalamus development	4	1.5	0.0012	18.6	0.0095
361	GOTERM_BP_DIRECT	positive regulation of brown fat cell differentiation	4	1.5	0.0012	18.6	0.0095
308	GOTERM_BP_DIRECT	positive regulation of epithelial cell proliferation involved in prostate gland development	3	1.2	0.00053	74.3	0.005
309	GOTERM_BP_DIRECT	positive regulation of cyclase activity	3	1.2	0.00053	74.3	0.005
310	GOTERM_BP_DIRECT	respiratory burst involved in defense response	3	1.2	0.00053	74.3	0.005
311	GOTERM_BP_DIRECT	positive regulation of calcidiol 1-monooxygenase activity	3	1.2	0.00053	74.3	0.005
312	GOTERM_BP_DIRECT	leukocyte apoptotic process	3	1.2	0.00053	74.3	0.005
350	GOTERM_BP_DIRECT	stress-induced premature senescence	3	1.2	0.0011	55.8	0.0088
351	GOTERM_BP_DIRECT	glutathione derivative biosynthetic process	3	1.2	0.0011	55.8	0.0088
352	GOTERM_BP_DIRECT	glial cell apoptotic process	3	1.2	0.0011	55.8	0.0088

## Sheet: GO_CC
No	Category	Term	Count	%	P-Value	Fold Enrichment	FDR
1	GOTERM_CC_DIRECT	extracellular space	69	26.5	3.3E-15	2.8	1.2E-12
2	GOTERM_CC_DIRECT	macromolecular complex	40	15.4	7.2E-15	4.5	1.3E-12
3	GOTERM_CC_DIRECT	extracellular region	68	26.2	1.0E-12	2.5	1.2E-10
4	GOTERM_CC_DIRECT	RNA polymerase II transcription factor complex	17	6.5	3.0E-12	11.1	2.5E-10
5	GOTERM_CC_DIRECT	cytosol	122	46.9	3.6E-12	1.8	2.5E-10
6	GOTERM_CC_DIRECT	mitochondrion	53	20.4	4.2E-12	2.9	2.5E-10
7	GOTERM_CC_DIRECT	cytoplasm	123	47.3	5.0E-12	1.7	2.5E-10
8	GOTERM_CC_DIRECT	extracellular exosome	67	25.8	2.0E-11	2.4	8.9E-10
9	GOTERM_CC_DIRECT	plasma membrane	113	43.5	4.6E-11	1.8	1.8E-9
10	GOTERM_CC_DIRECT	nucleus	121	46.5	2.0E-9	1.6	7.1E-8
11	GOTERM_CC_DIRECT	membrane raft	19	7.3	3.6E-9	6.0	1.2E-7
12	GOTERM_CC_DIRECT	nucleoplasm	90	34.6	5.7E-9	1.8	1.7E-7
13	GOTERM_CC_DIRECT	chromatin	37	14.2	6.2E-8	2.8	1.7E-6
14	GOTERM_CC_DIRECT	receptor complex	16	6.2	1.2E-7	5.8	3.0E-6
15	GOTERM_CC_DIRECT	perinuclear region of cytoplasm	30	11.5	1.4E-7	3.1	3.3E-6
16	GOTERM_CC_DIRECT	endoplasmic reticulum	37	14.2	4.1E-7	2.6	8.9E-6
17	GOTERM_CC_DIRECT	endoplasmic reticulum membrane	35	13.5	5.0E-7	2.6	1.0E-5
18	GOTERM_CC_DIRECT	cell surface	26	10.0	6.2E-7	3.2	1.2E-5
19	GOTERM_CC_DIRECT	intracellular membrane-bounded organelle	33	12.7	9.4E-7	2.6	1.7E-5
20	GOTERM_CC_DIRECT	euchromatin	9	3.5	1.3E-6	11.2	2.2E-5
21	GOTERM_CC_DIRECT	caveola	9	3.5	5.8E-6	9.2	9.7E-5
22	GOTERM_CC_DIRECT	nucleotide-activated protein kinase complex	5	1.9	7.7E-6	35.8	1.2E-4
23	GOTERM_CC_DIRECT	transcription factor complex	14	5.4	8.3E-6	4.8	1.3E-4
24	GOTERM_CC_DIRECT	endoplasmic reticulum lumen	16	6.2	9.0E-6	4.1	1.3E-4
25	GOTERM_CC_DIRECT	neuronal cell body	17	6.5	6.7E-5	3.3	9.4E-4
26	GOTERM_CC_DIRECT	external side of plasma membrane	18	6.9	7.6E-5	3.1	1.0E-3
27	GOTERM_CC_DIRECT	membrane	55	21.2	8.6E-5	1.7	1.1E-3
28	GOTERM_CC_DIRECT	apical plasma membrane	16	6.2	9.0E-5	3.4	1.1E-3
29	GOTERM_CC_DIRECT	transcriptional repressor complex	7	2.7	1.4E-4	8.7	1.7E-3
30	GOTERM_CC_DIRECT	phosphatidylinositol 3-kinase complex, class IA	4	1.5	1.6E-4	35.0	1.8E-3
31	GOTERM_CC_DIRECT	early endosome	14	5.4	1.6E-4	3.6	1.8E-3
32	GOTERM_CC_DIRECT	ficolin-1-rich granule lumen	9	3.5	1.8E-4	5.7	2.0E-3
33	GOTERM_CC_DIRECT	high-density lipoprotein particle	5	1.9	3.5E-4	14.6	3.7E-3
34	GOTERM_CC_DIRECT	secretory granule lumen	8	3.1	6.6E-4	5.5	6.8E-3
35	GOTERM_CC_DIRECT	insulin receptor complex	3	1.2	9.4E-4	59.1	9.4E-3

## Sheet: GO_MF
No	Category	Term	Count	%	P-Value	Fold Enrichment	FDR
1	GOTERM_MF_DIRECT	enzyme binding	45	17.3	1.5E-27	8.3	1.0E-24
2	GOTERM_MF_DIRECT	RNA polymerase II transcription factor activity, ligand-activated sequence-specific DNA binding	18	6.9	3.9E-19	24.1	1.3E-16
3	GOTERM_MF_DIRECT	identical protein binding	71	27.3	2.4E-17	3.0	5.4E-15
4	GOTERM_MF_DIRECT	heme binding	21	8.1	2.1E-14	10.1	3.5E-12
5	GOTERM_MF_DIRECT	transcription factor binding	22	8.5	1.3E-12	7.6	1.8E-10
6	GOTERM_MF_DIRECT	RNA polymerase II sequence-specific DNA binding transcription factor binding	20	7.7	1.5E-11	7.7	1.5E-9
7	GOTERM_MF_DIRECT	protein homodimerization activity	37	14.2	1.5E-11	3.8	1.5E-9
8	GOTERM_MF_DIRECT	oxidoreductase activity	22	8.5	2.1E-11	6.6	1.7E-9
9	GOTERM_MF_DIRECT	sequence-specific DNA binding	24	9.2	1.8E-10	5.3	1.4E-8
10	GOTERM_MF_DIRECT	transcription factor activity, sequence-specific DNA binding	30	11.5	7.6E-10	3.9	5.1E-8
11	GOTERM_MF_DIRECT	protein binding	217	83.5	8.7E-10	1.3	5.3E-8
12	GOTERM_MF_DIRECT	zinc ion binding	38	14.6	1.1E-9	3.1	6.1E-8
13	GOTERM_MF_DIRECT	oxidoreductase activity, acting on paired donors, with incorporation or reduction of molecular oxygen, reduced flavin or flavoprotein as one donor, and incorporation of one atom of oxygen	9	3.5	1.5E-9	25.0	7.5E-8
14	GOTERM_MF_DIRECT	fatty acid binding	10	3.8	1.8E-9	19.0	8.5E-8
15	GOTERM_MF_DIRECT	insulin receptor substrate binding	7	2.7	5.5E-9	42.2	2.5E-7
16	GOTERM_MF_DIRECT	transcription coactivator binding	10	3.8	7.2E-9	16.4	3.0E-7
17	GOTERM_MF_DIRECT	iron ion binding	15	5.8	1.0E-8	7.6	3.9E-7
18	GOTERM_MF_DIRECT	cytokine activity	17	6.5	1.0E-8	6.4	3.9E-7
19	GOTERM_MF_DIRECT	kinase activity	18	6.9	1.7E-8	5.8	5.8E-7
20	GOTERM_MF_DIRECT	receptor binding	23	8.8	3.3E-8	4.2	1.1E-6
21	GOTERM_MF_DIRECT	transcription regulatory region sequence-specific DNA binding	18	6.9	3.6E-8	5.5	1.1E-6
22	GOTERM_MF_DIRECT	transcription cofactor binding	9	3.5	4.0E-8	17.1	1.2E-6
23	GOTERM_MF_DIRECT	protein kinase binding	26	10.0	4.4E-8	3.7	1.3E-6
24	GOTERM_MF_DIRECT	monooxygenase activity	11	4.2	8.8E-8	10.5	2.5E-6
25	GOTERM_MF_DIRECT	aromatase activity	8	3.1	1.0E-7	20.0	2.7E-6
26	GOTERM_MF_DIRECT	oxidoreductase activity, acting on paired donors, with incorporation or reduction of molecular oxygen	10	3.8	1.1E-7	12.3	2.7E-6
27	GOTERM_MF_DIRECT	ligand-dependent nuclear receptor binding	9	3.5	2.3E-7	13.9	5.7E-6
28	GOTERM_MF_DIRECT	steroid hydroxylase activity	8	3.1	2.7E-7	17.5	6.5E-6
29	GOTERM_MF_DIRECT	protein kinase activity	21	8.1	3.3E-7	4.0	7.5E-6
30	GOTERM_MF_DIRECT	peptidase activity	12	4.6	3.8E-7	7.8	8.5E-6
31	GOTERM_MF_DIRECT	macromolecular complex binding	21	8.1	1.3E-6	3.7	2.8E-5
32	GOTERM_MF_DIRECT	arachidonic acid epoxygenase activity	6	2.3	2.6E-6	25.5	5.4E-5
33	GOTERM_MF_DIRECT	protease binding	11	4.2	2.7E-6	7.3	5.4E-5
34	GOTERM_MF_DIRECT	protein heterodimerization activity	19	7.3	4.2E-6	3.7	8.0E-5
35	GOTERM_MF_DIRECT	flavin adenine dinucleotide binding	9	3.5	4.2E-6	9.6	8.0E-5
36	GOTERM_MF_DIRECT	protein serine/threonine kinase activity	19	7.3	8.9E-6	3.5	1.7E-4
37	GOTERM_MF_DIRECT	caffeine oxidase activity	4	1.5	1.0E-5	72.4	1.8E-4
38	GOTERM_MF_DIRECT	steroid hormone receptor activity	6	2.3	1.3E-5	18.9	2.3E-4
39	GOTERM_MF_DIRECT	NADP binding	7	2.7	2.2E-5	12.1	3.8E-4
40	GOTERM_MF_DIRECT	phosphatidylinositol 3-kinase activity	4	1.5	2.5E-5	57.9	4.2E-4
41	GOTERM_MF_DIRECT	chromatin binding	20	7.7	2.7E-5	3.1	4.4E-4
42	GOTERM_MF_DIRECT	electron carrier activity	8	3.1	5.0E-5	8.3	7.9E-4
43	GOTERM_MF_DIRECT	steroid binding	6	2.3	5.1E-5	14.5	8.0E-4
44	GOTERM_MF_DIRECT	protein domain specific binding	14	5.4	7.7E-5	3.9	1.2E-3
45	GOTERM_MF_DIRECT	integrin binding	11	4.2	8.1E-5	4.9	1.2E-3
46	GOTERM_MF_DIRECT	1-phosphatidylinositol-4-phosphate 3-kinase activity	4	1.5	8.7E-5	41.3	1.2E-3
47	GOTERM_MF_DIRECT	phosphatidylinositol-4,5-bisphosphate 3-kinase activity	4	1.5	8.7E-5	41.3	1.2E-3
48	GOTERM_MF_DIRECT	retinoid X receptor binding	5	1.9	9.2E-5	20.1	1.3E-3
49	GOTERM_MF_DIRECT	protein phosphatase 2A binding	6	2.3	1.1E-4	12.4	1.5E-3
50	GOTERM_MF_DIRECT	disordered domain specific binding	6	2.3	1.4E-4	11.7	1.9E-3
51	GOTERM_MF_DIRECT	protein dimerization activity	11	4.2	1.5E-4	4.6	1.9E-3
52	GOTERM_MF_DIRECT	heparin binding	11	4.2	1.7E-4	4.5	2.2E-3
53	GOTERM_MF_DIRECT	antioxidant activity	5	1.9	1.7E-4	17.2	2.2E-3
54	GOTERM_MF_DIRECT	3',5'-cyclic-nucleotide phosphodiesterase activity	5	1.9	1.7E-4	17.2	2.2E-3
55	GOTERM_MF_DIRECT	cysteine-type endopeptidase activity involved in execution phase of apoptosis	4	1.5	2.0E-4	32.2	2.4E-3
56	GOTERM_MF_DIRECT	phosphatidylinositol-3,4-bisphosphate 5-kinase activity	4	1.5	2.0E-4	32.2	2.4E-3
57	GOTERM_MF_DIRECT	transmembrane receptor protein tyrosine kinase activity	9	3.5	2.0E-4	5.6	2.4E-3
58	GOTERM_MF_DIRECT	RNA polymerase II core promoter proximal region sequence-specific DNA binding	33	12.7	2.8E-4	2.0	3.2E-3
59	GOTERM_MF_DIRECT	1-phosphatidylinositol-3-kinase activity	4	1.5	2.9E-4	28.9	3.2E-3
60	GOTERM_MF_DIRECT	cysteine-type endopeptidase activity involved in apoptotic process	4	1.5	2.9E-4	28.9	3.2E-3
61	GOTERM_MF_DIRECT	protein phosphatase binding	8	3.1	3.0E-4	6.2	3.2E-3
62	GOTERM_MF_DIRECT	insulin receptor binding	5	1.9	3.0E-4	15.1	3.2E-3
63	GOTERM_MF_DIRECT	transcriptional activator activity, RNA polymerase II transcription regulatory region sequence-specific binding	18	6.9	3.2E-4	2.8	3.4E-3
64	GOTERM_MF_DIRECT	ubiquitin protein ligase binding	14	5.4	3.3E-4	3.3	3.4E-3
65	GOTERM_MF_DIRECT	histone acetyltransferase binding	5	1.9	3.5E-4	14.5	3.6E-3
66	GOTERM_MF_DIRECT	estrogen receptor binding	6	2.3	3.7E-4	9.6	3.8E-3
67	GOTERM_MF_DIRECT	phosphatidylinositol kinase activity	4	1.5	5.2E-4	24.1	5.2E-3
68	GOTERM_MF_DIRECT	protein kinase C activity	4	1.5	8.4E-4	20.7	8.2E-3
69	GOTERM_MF_DIRECT	DNA binding	33	12.7	8.4E-4	1.9	8.2E-3
70	GOTERM_MF_DIRECT	tumor necrosis factor receptor binding	5	1.9	9.3E-4	11.3	8.9E-3

## Sheet: KEGG
No	Category	Term	Count	%	P-Value	Fold Enrichment	FDR
1	KEGG_PATHWAY	Lipid and atherosclerosis	56	21.5	7.9E-38	8.9	1e-35
2	KEGG_PATHWAY	AGE-RAGE signaling pathway in diabetic complications	35	13.5	5.5E-28	12.0	3.5e-26
3	KEGG_PATHWAY	Pathways in cancer	69	26.5	3.8E-27	4.5	1.6e-25
4	KEGG_PATHWAY	Non-alcoholic fatty liver disease	37	14.2	3.6E-23	8.2	1.1e-21
5	KEGG_PATHWAY	Fluid shear stress and atherosclerosis	33	12.7	1.5E-20	8.1	3.9e-19
6	KEGG_PATHWAY	Hepatitis B	35	13.5	2.1E-20	7.4	4.4e-19
7	KEGG_PATHWAY	Endocrine resistance	28	10.8	1.1E-19	9.8	2.1e-18
8	KEGG_PATHWAY	Chagas disease	27	10.4	4.7E-18	9.1	7.1e-17
9	KEGG_PATHWAY	TNF signaling pathway	28	10.8	5.0E-18	8.6	7.1e-17
10	KEGG_PATHWAY	Kaposi sarcoma-associated herpesvirus infection	35	13.5	8.0E-18	6.2	1e-16
11	KEGG_PATHWAY	Apoptosis	29	11.2	9.9E-17	7.3	1.2e-15
12	KEGG_PATHWAY	Prostate cancer	25	9.6	2.0E-16	8.8	2.2e-15
13	KEGG_PATHWAY	Insulin resistance	26	10.0	2.5E-16	8.2	2.5e-15
14	KEGG_PATHWAY	Chemical carcinogenesis - reactive oxygen species	35	13.5	7.7E-16	5.4	7e-15
15	KEGG_PATHWAY	Human cytomegalovirus infection	35	13.5	9.8E-16	5.3	8.4e-15
16	KEGG_PATHWAY	Alcoholic liver disease	28	10.8	3.3E-15	6.8	2.6e-14
17	KEGG_PATHWAY	FoxO signaling pathway	27	10.4	3.8E-15	7.1	2.9e-14
18	KEGG_PATHWAY	Influenza A	30	11.5	7.0E-15	6.0	5e-14
19	KEGG_PATHWAY	Platinum drug resistance	21	8.1	9.1E-15	9.9	6.1e-14
20	KEGG_PATHWAY	Colorectal cancer	22	8.5	2.4E-14	8.8	1.5e-13
21	KEGG_PATHWAY	Adipocytokine signaling pathway	20	7.7	3.9E-14	9.9	2.3e-13
22	KEGG_PATHWAY	HIF-1 signaling pathway	24	9.2	3.9E-14	7.5	2.3e-13
23	KEGG_PATHWAY	Hepatitis C	28	10.8	4.4E-14	6.1	2.5e-13
24	KEGG_PATHWAY	PD-L1 expression and PD-1 checkpoint pathway in cancer	22	8.5	5.0E-14	8.5	2.7e-13
25	KEGG_PATHWAY	Chemical carcinogenesis - receptor activation	32	12.3	5.3E-14	5.2	2.7e-13
26	KEGG_PATHWAY	Measles	26	10.0	1.4E-13	6.4	7e-13
27	KEGG_PATHWAY	IL-17 signaling pathway	22	8.5	1.6E-13	8.0	7.6e-13
28	KEGG_PATHWAY	Tuberculosis	29	11.2	2.0E-13	5.5	9.1e-13
29	KEGG_PATHWAY	Pancreatic cancer	20	7.7	2.7E-13	9.0	1.2e-12
30	KEGG_PATHWAY	Leishmaniasis	20	7.7	3.5E-13	8.9	1.5e-12
31	KEGG_PATHWAY	Toxoplasmosis	23	8.8	6.9E-13	7.0	2.8e-12
32	KEGG_PATHWAY	Proteoglycans in cancer	30	11.5	8.8E-13	5.0	3.5e-12
33	KEGG_PATHWAY	Non-small cell lung cancer	19	7.3	1.2E-12	9.0	4.6e-12
34	KEGG_PATHWAY	Toll-like receptor signaling pathway	22	8.5	1.3E-12	7.2	5e-12
35	KEGG_PATHWAY	Diabetic cardiomyopathy	29	11.2	4.2E-12	4.9	1.5e-11
36	KEGG_PATHWAY	Longevity regulating pathway	20	7.7	5.7E-12	7.7	2e-11
37	KEGG_PATHWAY	Hepatocellular carcinoma	26	10.0	1.2E-11	5.3	4e-11
38	KEGG_PATHWAY	C-type lectin receptor signaling pathway	21	8.1	1.2E-11	6.9	4.1e-11
39	KEGG_PATHWAY	Epstein-Barr virus infection	28	10.8	2.2E-11	4.8	7.3e-11
40	KEGG_PATHWAY	AMPK signaling pathway	22	8.5	2.4E-11	6.3	7.7e-11
41	KEGG_PATHWAY	Th17 cell differentiation	21	8.1	2.5E-11	6.7	7.8e-11
42	KEGG_PATHWAY	Glioma	18	6.9	2.8E-11	8.2	8.5e-11
43	KEGG_PATHWAY	Thyroid hormone signaling pathway	22	8.5	2.9E-11	6.2	8.5e-11
44	KEGG_PATHWAY	Endometrial cancer	16	6.2	5.6E-11	9.5	1.6e-10
45	KEGG_PATHWAY	Bladder cancer	14	5.4	6.5E-11	11.7	1.8e-10
46	KEGG_PATHWAY	Amoebiasis	20	7.7	7.2E-11	6.7	2e-10
47	KEGG_PATHWAY	Malaria	15	5.8	7.7E-11	10.3	2.1e-10
48	KEGG_PATHWAY	Small cell lung cancer	19	7.3	9.9E-11	7.1	2.6e-10
49	KEGG_PATHWAY	Relaxin signaling pathway	22	8.5	1.0E-10	5.8	2.6e-10
50	KEGG_PATHWAY	Coronavirus disease - COVID-19	29	11.2	1.1E-10	4.3	2.8e-10
51	KEGG_PATHWAY	Longevity regulating pathway - multiple species	16	6.2	1.6E-10	8.8	4e-10
52	KEGG_PATHWAY	Breast cancer	23	8.8	1.9E-10	5.4	4.7e-10
53	KEGG_PATHWAY	Alzheimer disease	37	14.2	3.0E-10	3.3	7.2e-10
54	KEGG_PATHWAY	Estrogen signaling pathway	22	8.5	3.7E-10	5.5	8.8e-10
55	KEGG_PATHWAY	Salmonella infection	29	11.2	5.7E-10	4.0	1.3e-09
56	KEGG_PATHWAY	Osteoclast differentiation	21	8.1	6.1E-10	5.6	1.4e-09
57	KEGG_PATHWAY	Melanoma	16	6.2	1.5E-9	7.6	3.4e-09
58	KEGG_PATHWAY	p53 signaling pathway	16	6.2	1.9E-9	7.5	4.1e-09
59	KEGG_PATHWAY	Pertussis	16	6.2	3.4E-9	7.2	7.3e-09
60	KEGG_PATHWAY	Type II diabetes mellitus	13	5.0	4.5E-9	9.7	9.5e-09
61	KEGG_PATHWAY	EGFR tyrosine kinase inhibitor resistance	16	6.2	5.9E-9	6.9	1.2e-08
62	KEGG_PATHWAY	PI3K-Akt signaling pathway	33	12.7	8.0E-9	3.2	1.7e-08
63	KEGG_PATHWAY	Human immunodeficiency virus 1 infection	25	9.6	9.3E-9	4.0	1.9e-08
64	KEGG_PATHWAY	Apoptosis - multiple species	11	4.2	1.3E-8	11.8	2.6e-08
65	KEGG_PATHWAY	Autophagy - animal	20	7.7	2.1E-8	4.9	4.1e-08
66	KEGG_PATHWAY	PPAR signaling pathway	15	5.8	2.4E-8	6.9	4.7e-08
67	KEGG_PATHWAY	Chronic myeloid leukemia	15	5.8	2.9E-8	6.8	5.5e-08
68	KEGG_PATHWAY	Inflammatory bowel disease	14	5.4	3.3E-8	7.4	6.1e-08
69	KEGG_PATHWAY	T cell receptor signaling pathway	17	6.5	4.2E-8	5.6	7.9e-08
70	KEGG_PATHWAY	Sphingolipid signaling pathway	18	6.9	4.9E-8	5.2	9e-08
71	KEGG_PATHWAY	Gastric cancer	20	7.7	5.2E-8	4.6	9.3e-08
72	KEGG_PATHWAY	Rheumatoid arthritis	16	6.2	5.9E-8	5.9	1.1e-07
73	KEGG_PATHWAY	Legionellosis	13	5.0	6.1E-8	7.8	1.1e-07
74	KEGG_PATHWAY	Prolactin signaling pathway	14	5.4	8.3E-8	6.9	1.4e-07
75	KEGG_PATHWAY	Human T-cell leukemia virus 1 infection	24	9.2	1.0E-7	3.7	1.7e-07
76	KEGG_PATHWAY	Cellular senescence	20	7.7	1.1E-7	4.4	1.8e-07
77	KEGG_PATHWAY	Necroptosis	20	7.7	1.5E-7	4.3	2.5e-07
78	KEGG_PATHWAY	Shigellosis	25	9.6	1.8E-7	3.5	2.9e-07
79	KEGG_PATHWAY	Pathogenic Escherichia coli infection	22	8.5	2.3E-7	3.8	3.8e-07
80	KEGG_PATHWAY	NF-kappa B signaling pathway	16	6.2	2.7E-7	5.3	4.4e-07
81	KEGG_PATHWAY	Insulin signaling pathway	18	6.9	4.0E-7	4.5	6.3e-07
82	KEGG_PATHWAY	Fc epsilon RI signaling pathway	13	5.0	4.7E-7	6.6	7.4e-07
83	KEGG_PATHWAY	Central carbon metabolism in cancer	13	5.0	6.6E-7	6.4	1e-06
84	KEGG_PATHWAY	African trypanosomiasis	10	3.8	7.8E-7	9.3	1.2e-06
85	KEGG_PATHWAY	Choline metabolism in cancer	15	5.8	7.8E-7	5.2	1.2e-06
86	KEGG_PATHWAY	VEGF signaling pathway	12	4.6	8.1E-7	7.0	1.2e-06
87	KEGG_PATHWAY	Pathways of neurodegeneration - multiple diseases	35	13.5	8.4E-7	2.5	1.2e-06
88	KEGG_PATHWAY	ErbB signaling pathway	14	5.4	8.7E-7	5.6	1.3e-06
89	KEGG_PATHWAY	Drug metabolism - cytochrome P450	13	5.0	9.0E-7	6.2	1.3e-06
90	KEGG_PATHWAY	JAK-STAT signaling pathway	19	7.3	9.5E-7	4.0	1.4e-06
91	KEGG_PATHWAY	Human papillomavirus infection	28	10.8	1.0E-6	2.9	1.5e-06
92	KEGG_PATHWAY	Linoleic acid metabolism	9	3.5	1.1E-6	10.6	1.6e-06
93	KEGG_PATHWAY	MAPK signaling pathway	26	10.0	1.2E-6	3.0	1.7e-06
94	KEGG_PATHWAY	Yersinia infection	17	6.5	2.0E-6	4.3	2.7e-06
95	KEGG_PATHWAY	Parathyroid hormone synthesis, secretion and action	15	5.8	2.0E-6	4.8	2.8e-06
96	KEGG_PATHWAY	MicroRNAs in cancer	26	10.0	3.3E-6	2.9	4.4e-06
97	KEGG_PATHWAY	Regulation of lipolysis in adipocytes	11	4.2	3.9E-6	6.7	5.2e-06
98	KEGG_PATHWAY	Prion disease	24	9.2	4.0E-6	3.0	5.2e-06
99	KEGG_PATHWAY	Inflammatory mediator regulation of TRP channels	14	5.4	4.5E-6	4.9	5.9e-06
100	KEGG_PATHWAY	Phospholipase D signaling pathway	17	6.5	5.6E-6	3.9	7.2e-06
101	KEGG_PATHWAY	Growth hormone synthesis, secretion and action	15	5.8	8.2E-6	4.3	1e-05
102	KEGG_PATHWAY	Thyroid cancer	9	3.5	8.4E-6	8.3	1.1e-05
103	KEGG_PATHWAY	Natural killer cell mediated cytotoxicity	15	5.8	1.6E-5	4.1	2e-05
104	KEGG_PATHWAY	Acute myeloid leukemia	11	4.2	2.1E-5	5.6	2.5e-05
105	KEGG_PATHWAY	Serotonergic synapse	14	5.4	2.7E-5	4.2	3.2e-05
106	KEGG_PATHWAY	Chemical carcinogenesis - DNA adducts	11	4.2	2.7E-5	5.5	3.2e-05
107	KEGG_PATHWAY	Renal cell carcinoma	11	4.2	2.7E-5	5.5	3.2e-05
108	KEGG_PATHWAY	Neurotrophin signaling pathway	14	5.4	3.8E-5	4.0	4.5e-05
109	KEGG_PATHWAY	Oxytocin signaling pathway	16	6.2	3.9E-5	3.6	4.5e-05
110	KEGG_PATHWAY	Transcriptional misregulation in cancer	18	6.9	4.3E-5	3.2	5e-05
111	KEGG_PATHWAY	mTOR signaling pathway	16	6.2	4.5E-5	3.5	5.2e-05
112	KEGG_PATHWAY	Apelin signaling pathway	15	5.8	4.8E-5	3.7	5.5e-05
113	KEGG_PATHWAY	Arachidonic acid metabolism	10	3.8	5.9E-5	5.6	6.7e-05
114	KEGG_PATHWAY	Platelet activation	14	5.4	5.9E-5	3.9	6.7e-05
115	KEGG_PATHWAY	Focal adhesion	18	6.9	7.2E-5	3.1	8e-05
116	KEGG_PATHWAY	NOD-like receptor signaling pathway	17	6.5	8.5E-5	3.2	9.4e-05
117	KEGG_PATHWAY	Leukocyte transendothelial migration	13	5.0	1.1E-4	3.9	0.00012
118	KEGG_PATHWAY	Chemokine signaling pathway	17	6.5	1.4E-4	3.0	0.00015
119	KEGG_PATHWAY	Viral protein interaction with cytokine and cytokine receptor	12	4.6	1.4E-4	4.1	0.00015
120	KEGG_PATHWAY	Viral carcinogenesis	17	6.5	2.8E-4	2.9	0.0003
121	KEGG_PATHWAY	Th1 and Th2 cell differentiation	11	4.2	3.2E-4	4.1	0.00033
122	KEGG_PATHWAY	GnRH signaling pathway	11	4.2	3.5E-4	4.1	0.00036
123	KEGG_PATHWAY	Cytokine-cytokine receptor interaction	21	8.1	3.6E-4	2.4	0.00037
124	KEGG_PATHWAY	Metabolism of xenobiotics by cytochrome P450	10	3.8	4.0E-4	4.4	0.00042
125	KEGG_PATHWAY	Neutrophil extracellular trap formation	16	6.2	4.1E-4	2.9	0.00042
126	KEGG_PATHWAY	Cholinergic synapse	12	4.6	4.2E-4	3.6	0.00043
127	KEGG_PATHWAY	Ras signaling pathway	18	6.9	4.7E-4	2.6	0.00048
128	KEGG_PATHWAY	Fc gamma R-mediated phagocytosis	11	4.2	4.9E-4	3.9	0.00049
129	KEGG_PATHWAY	Aldosterone-regulated sodium reabsorption	7	2.7	6.2E-4	6.5	0.00062
130	KEGG_PATHWAY	cAMP signaling pathway	17	6.5	6.9E-4	2.6	0.00069
131	KEGG_PATHWAY	Bile secretion	10	3.8	1.1E-3	3.9	0.0011
132	KEGG_PATHWAY	Herpes simplex virus 1 infection	28	10.8	1.1E-3	1.9	0.0011
133	KEGG_PATHWAY	Metabolic pathways	65	25.0	1.2E-3	1.4	0.0012
134	KEGG_PATHWAY	Cushing syndrome	13	5.0	1.8E-3	2.9	0.0018
135	KEGG_PATHWAY	Parkinson disease	18	6.9	1.9E-3	2.3	0.0019
136	KEGG_PATHWAY	Amyotrophic lateral sclerosis	22	8.5	2.1E-3	2.1	0.0021
137	KEGG_PATHWAY	Drug metabolism - other enzymes	9	3.5	2.2E-3	3.9	0.0022
138	KEGG_PATHWAY	GnRH secretion	8	3.1	2.4E-3	4.3	0.0024
139	KEGG_PATHWAY	B cell receptor signaling pathway	9	3.5	2.5E-3	3.8	0.0025
140	KEGG_PATHWAY	Spinocerebellar ataxia	12	4.6	2.9E-3	2.9	0.0029
141	KEGG_PATHWAY	Rap1 signaling pathway	15	5.8	3.2E-3	2.4	0.0032
142	KEGG_PATHWAY	Ovarian steroidogenesis	7	2.7	3.4E-3	4.7	0.0034
143	KEGG_PATHWAY	Nicotinate and nicotinamide metabolism	6	2.3	3.6E-3	5.7	0.0036
144	KEGG_PATHWAY	Glucagon signaling pathway	10	3.8	3.8E-3	3.2	0.0038
145	KEGG_PATHWAY	RIG-I-like receptor signaling pathway	8	3.1	4.0E-3	3.9	0.004
146	KEGG_PATHWAY	Epithelial cell signaling in Helicobacter pylori infection	8	3.1	4.0E-3	3.9	0.004
147	KEGG_PATHWAY	Vascular smooth muscle contraction	11	4.2	5.5E-3	2.8	0.0055
148	KEGG_PATHWAY	Tryptophan metabolism	6	2.3	7.0E-3	4.9	0.007
149	KEGG_PATHWAY	Thermogenesis	15	5.8	7.6E-3	2.2	0.0076
150	KEGG_PATHWAY	Viral myocarditis	7	2.7	7.6E-3	4.0	0.0076
151	KEGG_PATHWAY	Huntington disease	18	6.9	7.7E-3	2.0	0.0077
152	KEGG_PATHWAY	Progesterone-mediated oocyte maturation	9	3.5	9.5E-3	3.0	0.0095
