# Supplementary material for: Network Pharmacology and Molecular Docking Study on the Multi-Target Mechanisms of Aloe vera for Non-Alcoholic Steatohepatitis Treatment
Source: Plants (Basel). 2022 Dec 19;11(24):3585. doi: 10.3390/plants11243585 (PMC9783676; doi:10.3390/plants11243585)
Supplement: Supplementary file 1 [file plants-11-03585-s001.zip › Table S5. Targets in Compound-Target-Pathway Map.xlsx]

## Sheet: Targets (top 10 KEGG by FDR)
No.	Targets
1	ABCA1
2	ABCG1
3	CD40LG
4	TNFRSF10B
5	TNFSF10
6	APOB
7	CYP2B6
8	CYP2C8
9	CYP2C9
10	CYP2J2
11	HSPA1A
12	NOX4
13	COL1A1
14	COL3A1
15	CYBB
16	PRKCD
17	PRKCE
18	CXCR4
19	RASSF1
20	AR
21	AGTR1
22	ARNT
23	F2
24	EGF
25	GADD45A
26	IL4
27	MMP1
28	NCOA1
29	PPARD
30	PTEN
31	RXRG
32	SHH
33	NDUFA13
34	XBP1
35	ADIPOQ
36	CYP2E1
37	ERN1
38	EIF2S1
39	IRS1
40	INSR
41	LEPR
42	NR1H3
43	PPARA
44	PPARG
45	PRKAB1
46	PRKAG1
47	RXRA
48	NQO1
49	NOX1
50	NFE2L2
51	GSTM1
52	GSTM2
53	GSTP1
54	HMOX1
55	IL1A
56	KEAP1
57	NOS3
58	PRKAA2
59	ELK1
60	BIRC5
61	PCNA
62	PRKCA
63	SLC10A1
64	ABCB11
65	BCL2
66	MDM2
67	SP1
68	CDKN2A
69	CYP2D6
70	EGFR
71	ERBB2
72	ESR1
73	ESR2
74	IGF1R
75	MMP2
76	PRKACA
77	ACE
78	IFNG
79	IL10
80	NOS2
81	SERPINE1
82	TLR2
83	TLR4
84	TLR6
85	TLR9
86	TGFB1
87	CCL2
88	CXCL10
89	TNFRSF1B
90	CASP7
91	IRF1
92	IL1B
93	MMP9
94	SELE
95	TNF
96	VCAM1
97	AKT1
98	BAX
99	BID
100	CCR1
101	CXCL8
102	E2F1
103	FOS
104	JAK2
105	JUN
106	TNFRSF1A
107	CREB1
108	CASP3
109	CASP8
110	CASP9
111	CTNNB1
112	CSF2
113	CHUK
114	CDKN1A
115	CYCS
116	EIF2AK2
117	HIF1A
118	ICAM1
119	IL6
120	MTOR
121	MAPK14
122	MAPK3
123	MAPK8
124	PIK3CA
125	PIK3CB
126	PIK3CD
127	PIK3CG
128	PTGS2
129	STAT1
130	SYK
131	TP53

## Sheet: Ingredients-Targets
Ingredient	Targets
Arachidonic acid	PPARG
Arachidonic acid	PPARA
Arachidonic acid	PPARD
Arachidonic acid	RXRA
Arachidonic acid	RXRG
Arachidonic acid	ESR2
Arachidonic acid	NR1H3
Arachidonic acid	NOS2
Arachidonic acid	ESR1
Arachidonic acid	ACE
Arachidonic acid	ICAM1
Arachidonic acid	AGTR1
Arachidonic acid	MDM2
Arachidonic acid	AR
Arachidonic acid	PTGS2
Arachidonic acid	AKT1
Arachidonic acid	IL6
Arachidonic acid	JUN
Arachidonic acid	FOS
Arachidonic acid	IFNG
Arachidonic acid	TNF
Arachidonic acid	CYP2J2
Arachidonic acid	IL1B
Arachidonic acid	CYP2B6
Arachidonic acid	IL4
Arachidonic acid	CYP2C8
Arachidonic acid	NOS3
Arachidonic acid	NDUFA13
Arachidonic acid	PRKCA
Arachidonic acid	TLR2
Arachidonic acid	TLR9
Arachidonic acid	EGF
Arachidonic acid	CASP3
Arachidonic acid	TNFRSF1A
Arachidonic acid	PTEN
Arachidonic acid	ABCA1
Arachidonic acid	ABCG1
Arachidonic acid	TNFRSF1B
beta-carotene	RXRA
beta-carotene	RXRG
beta-carotene	TLR9
beta-carotene	CASP9
beta-carotene	AKT1
beta-carotene	BCL2
beta-carotene	MMP2
beta-carotene	JUN
beta-carotene	CASP3
beta-carotene	PTGS2
beta-carotene	CASP8
beta-carotene	MMP1
beta-carotene	HMOX1
beta-carotene	CTNNB1
beta-carotene	CASP7
3-epi-beta-sitosterol	AR
3-epi-beta-sitosterol	NR1H3
3-epi-beta-sitosterol	ESR2
3-epi-beta-sitosterol	ESR1
3-epi-beta-sitosterol	PPARD
3-epi-beta-sitosterol	SHH
3-epi-beta-sitosterol	ABCB11
3-epi-beta-sitosterol	SLC10A1
3-epi-beta-sitosterol	PRKAA2
3-epi-beta-sitosterol	PRKAB1
3-epi-beta-sitosterol	PRKAG1
3-epi-beta-sitosterol	F2
Aloe-emodin	TP53
Aloe-emodin	CASP3
Aloe-emodin	CASP8
Aloe-emodin	EIF2S1
Aloe-emodin	XBP1
Aloe-emodin	CASP9
Aloe-emodin	ESR1
Aloe-emodin	ESR2
Aloe-emodin	TLR9
Aloe-emodin	BCL2
Aloe-emodin	PIK3CG
Aloe-emodin	PRKACA
Aloe-emodin	CDKN1A
Aloe-emodin	BAX
Aloe-emodin	TNF
Aloe-emodin	PRKCA
Aloe-emodin	PRKCE
Aloe-emodin	PCNA
Aloe-emodin	IL1B
Aloe-emodin	PRKCD
Campesterol	NR1H3
Campesterol	AR
Campesterol	ESR2
Campesterol	ESR1
Campesterol	ABCB11
Campesterol	SLC10A1
Campesterol	SHH
Campesterol	PRKAA2
Campesterol	PRKAB1
Campesterol	PRKAG1
Campesterol	F2
Aloe resin C	IL6
Cholesterol	AR
Cholesterol	ESR2
Cholesterol	ESR1
Cholesterol	NR1H3
Cholesterol	PPARA
Cholesterol	PPARD
Cholesterol	CCR1
Cholesterol	SHH
Cholesterol	PPARG
Cholesterol	PRKCD
Cholesterol	PRKCE
Cholesterol	ABCB11
Cholesterol	SLC10A1
Cholesterol	TLR9
Cholesterol	PRKAA2
Cholesterol	PRKAB1
Cholesterol	PRKAG1
Cholesterol	F2
Quercetin	NOX4
Quercetin	IGF1R
Quercetin	EGFR	#REF!
Quercetin	F2
Quercetin	MMP9
Quercetin	MMP2
Quercetin	AKT1
Quercetin	INSR
Quercetin	SYK
Quercetin	PIK3CG
Quercetin	ESR2
Quercetin	TLR4
Quercetin	PIK3CD
Quercetin	TNFRSF10B
Quercetin	CHUK
Quercetin	TLR2
Quercetin	JAK2
Quercetin	ERN1
Quercetin	ABCA1
Quercetin	FOS
Quercetin	TNF
Quercetin	IL1B
Quercetin	CXCL10
Quercetin	MMP1
Quercetin	APOB
Quercetin	CSF2
Quercetin	TP53
Quercetin	CYBB
Quercetin	CYP2E1
Quercetin	IL6
Quercetin	ICAM1
Quercetin	JUN
Quercetin	SP1
Quercetin	GSTP1
Quercetin	HMOX1
Quercetin	HSPA1A
Quercetin	CXCL8
Quercetin	AR
Quercetin	BCL2
Quercetin	CYP2D6
Quercetin	CYP2C9
Quercetin	CCL2
Quercetin	NQO1
Quercetin	XBP1
Quercetin	EIF2AK2
Quercetin	GADD45A
Quercetin	MAPK3
Quercetin	ARNT
Quercetin	NOS3
Quercetin	CTNNB1
Quercetin	NOS2
Quercetin	PTGS2
Quercetin	IRS1
Quercetin	CDKN1A
Quercetin	STAT1
Quercetin	PIK3CA
Quercetin	PIK3CB
Quercetin	MTOR
Quercetin	CASP3
Quercetin	CDKN2A
Quercetin	MAPK8
Quercetin	LEPR
Quercetin	TNFSF10
Quercetin	CASP7
Quercetin	CASP9
Quercetin	BID
Quercetin	CXCR4
Quercetin	CYCS
Quercetin	BAX
Quercetin	PPARA
Quercetin	KEAP1
Quercetin	CASP8
Quercetin	NCOA1
Quercetin	ADIPOQ
Quercetin	NFE2L2
Quercetin	MAPK14
Quercetin	HIF1A
Quercetin	TLR6
Quercetin	NOX1
Quercetin	CYP2C8
Quercetin	CREB1
Quercetin	ESR1
Quercetin	TLR9
Quercetin	PPARG
Quercetin	PRKACA
Quercetin	RXRA
Quercetin	IL10
Quercetin	EGF
Quercetin	ELK1
Quercetin	PRKCA
Quercetin	ERBB2
Quercetin	SELE
Quercetin	VCAM1
Quercetin	BIRC5
Quercetin	TGFB1
Quercetin	SERPINE1
Quercetin	COL1A1
Quercetin	IFNG
Quercetin	PTEN
Quercetin	IL1A
Quercetin	COL3A1
Quercetin	PPARD
Quercetin	RASSF1
Quercetin	E2F1
Quercetin	CD40LG
Quercetin	IRF1
Quercetin	GSTM1
Quercetin	GSTM2
Aloin	MMP1
Aloin	MMP9
Aloin	IL6
Aloin	ESR1
Aloin	AR
Aloin	PTGS2

## Sheet: Pathways-Targets
Pathways	Targets
Lipid and atherosclerosis	AKT1
Lipid and atherosclerosis	ABCA1
Lipid and atherosclerosis	ABCG1
Lipid and atherosclerosis	BCL2
Lipid and atherosclerosis	BAX
Lipid and atherosclerosis	BID
Lipid and atherosclerosis	CCL2
Lipid and atherosclerosis	CXCL8
Lipid and atherosclerosis	CD40LG
Lipid and atherosclerosis	FOS
Lipid and atherosclerosis	JAK2
Lipid and atherosclerosis	JUN
Lipid and atherosclerosis	NOX1
Lipid and atherosclerosis	NFE2L2
Lipid and atherosclerosis	TNFRSF10B
Lipid and atherosclerosis	TNFRSF1A
Lipid and atherosclerosis	TNFSF10
Lipid and atherosclerosis	XBP1
Lipid and atherosclerosis	APOB
Lipid and atherosclerosis	CASP3
Lipid and atherosclerosis	CASP7
Lipid and atherosclerosis	CASP8
Lipid and atherosclerosis	CASP9
Lipid and atherosclerosis	CHUK
Lipid and atherosclerosis	CYP2B6
Lipid and atherosclerosis	CYP2C8
Lipid and atherosclerosis	CYP2C9
Lipid and atherosclerosis	CYP2J2
Lipid and atherosclerosis	CYBB
Lipid and atherosclerosis	CYCS
Lipid and atherosclerosis	ERN1
Lipid and atherosclerosis	EIF2S1
Lipid and atherosclerosis	HSPA1A
Lipid and atherosclerosis	ICAM1
Lipid and atherosclerosis	IL1B
Lipid and atherosclerosis	IL6
Lipid and atherosclerosis	MMP1
Lipid and atherosclerosis	MMP9
Lipid and atherosclerosis	MAPK14
Lipid and atherosclerosis	MAPK3
Lipid and atherosclerosis	MAPK8
Lipid and atherosclerosis	NOS3
Lipid and atherosclerosis	PPARG
Lipid and atherosclerosis	PIK3CA
Lipid and atherosclerosis	PIK3CB
Lipid and atherosclerosis	PIK3CD
Lipid and atherosclerosis	PRKCA
Lipid and atherosclerosis	RXRA
Lipid and atherosclerosis	RXRG
Lipid and atherosclerosis	SELE
Lipid and atherosclerosis	TLR2
Lipid and atherosclerosis	TLR4
Lipid and atherosclerosis	TLR6
Lipid and atherosclerosis	TNF
Lipid and atherosclerosis	TP53
Lipid and atherosclerosis	VCAM1
AGE-RAGE signaling pathway in diabetic complications	AKT1
AGE-RAGE signaling pathway in diabetic complications	BCL2
AGE-RAGE signaling pathway in diabetic complications	BAX
AGE-RAGE signaling pathway in diabetic complications	CCL2
AGE-RAGE signaling pathway in diabetic complications	CXCL8
AGE-RAGE signaling pathway in diabetic complications	JAK2
AGE-RAGE signaling pathway in diabetic complications	JUN
AGE-RAGE signaling pathway in diabetic complications	NOX1
AGE-RAGE signaling pathway in diabetic complications	NOX4
AGE-RAGE signaling pathway in diabetic complications	AGTR1
AGE-RAGE signaling pathway in diabetic complications	CASP3
AGE-RAGE signaling pathway in diabetic complications	COL1A1
AGE-RAGE signaling pathway in diabetic complications	COL3A1
AGE-RAGE signaling pathway in diabetic complications	CYBB
AGE-RAGE signaling pathway in diabetic complications	ICAM1
AGE-RAGE signaling pathway in diabetic complications	IL1A
AGE-RAGE signaling pathway in diabetic complications	IL1B
AGE-RAGE signaling pathway in diabetic complications	IL6
AGE-RAGE signaling pathway in diabetic complications	MMP2
AGE-RAGE signaling pathway in diabetic complications	MAPK14
AGE-RAGE signaling pathway in diabetic complications	MAPK3
AGE-RAGE signaling pathway in diabetic complications	MAPK8
AGE-RAGE signaling pathway in diabetic complications	NOS3
AGE-RAGE signaling pathway in diabetic complications	PIK3CA
AGE-RAGE signaling pathway in diabetic complications	PIK3CB
AGE-RAGE signaling pathway in diabetic complications	PIK3CD
AGE-RAGE signaling pathway in diabetic complications	PRKCA
AGE-RAGE signaling pathway in diabetic complications	PRKCD
AGE-RAGE signaling pathway in diabetic complications	PRKCE
AGE-RAGE signaling pathway in diabetic complications	SELE
AGE-RAGE signaling pathway in diabetic complications	SERPINE1
AGE-RAGE signaling pathway in diabetic complications	STAT1
AGE-RAGE signaling pathway in diabetic complications	TGFB1
AGE-RAGE signaling pathway in diabetic complications	TNF
AGE-RAGE signaling pathway in diabetic complications	VCAM1
Pathways in cancer	AKT1
Pathways in cancer	BCL2
Pathways in cancer	BAX
Pathways in cancer	BID
Pathways in cancer	CXCL8
Pathways in cancer	CXCR4
Pathways in cancer	E2F1
Pathways in cancer	ELK1
Pathways in cancer	FOS
Pathways in cancer	JAK2
Pathways in cancer	JUN
Pathways in cancer	MDM2
Pathways in cancer	NQO1
Pathways in cancer	NFE2L2
Pathways in cancer	RASSF1
Pathways in cancer	SP1
Pathways in cancer	AR
Pathways in cancer	AGTR1
Pathways in cancer	ARNT
Pathways in cancer	BIRC5
Pathways in cancer	CASP3
Pathways in cancer	CASP7
Pathways in cancer	CASP8
Pathways in cancer	CASP9
Pathways in cancer	CTNNB1
Pathways in cancer	F2
Pathways in cancer	CHUK
Pathways in cancer	CDKN1A
Pathways in cancer	CDKN2A
Pathways in cancer	CYCS
Pathways in cancer	EGFR
Pathways in cancer	EGF
Pathways in cancer	ERBB2
Pathways in cancer	ESR1
Pathways in cancer	ESR2
Pathways in cancer	GSTM1
Pathways in cancer	GSTM2
Pathways in cancer	GSTP1
Pathways in cancer	GADD45A
Pathways in cancer	HMOX1
Pathways in cancer	HIF1A
Pathways in cancer	IGF1R
Pathways in cancer	IFNG
Pathways in cancer	IL4
Pathways in cancer	IL6
Pathways in cancer	KEAP1
Pathways in cancer	MMP1
Pathways in cancer	MMP2
Pathways in cancer	MMP9
Pathways in cancer	MTOR
Pathways in cancer	MAPK3
Pathways in cancer	MAPK8
Pathways in cancer	NOS2
Pathways in cancer	NCOA1
Pathways in cancer	PPARD
Pathways in cancer	PPARG
Pathways in cancer	PTEN
Pathways in cancer	PIK3CA
Pathways in cancer	PIK3CB
Pathways in cancer	PIK3CD
Pathways in cancer	PTGS2
Pathways in cancer	PRKCA
Pathways in cancer	PRKACA
Pathways in cancer	RXRA
Pathways in cancer	RXRG
Pathways in cancer	STAT1
Pathways in cancer	SHH
Pathways in cancer	TGFB1
Pathways in cancer	TP53
Non-alcoholic fatty liver disease	AKT1
Non-alcoholic fatty liver disease	BAX
Non-alcoholic fatty liver disease	BID
Non-alcoholic fatty liver disease	CXCL8
Non-alcoholic fatty liver disease	FOS
Non-alcoholic fatty liver disease	JUN
Non-alcoholic fatty liver disease	NDUFA13
Non-alcoholic fatty liver disease	TNFRSF1A
Non-alcoholic fatty liver disease	XBP1
Non-alcoholic fatty liver disease	ADIPOQ
Non-alcoholic fatty liver disease	CASP3
Non-alcoholic fatty liver disease	CASP7
Non-alcoholic fatty liver disease	CASP8
Non-alcoholic fatty liver disease	CYP2E1
Non-alcoholic fatty liver disease	CYCS
Non-alcoholic fatty liver disease	ERN1
Non-alcoholic fatty liver disease	EIF2S1
Non-alcoholic fatty liver disease	IRS1
Non-alcoholic fatty liver disease	INSR
Non-alcoholic fatty liver disease	IL1A
Non-alcoholic fatty liver disease	IL1B
Non-alcoholic fatty liver disease	IL6
Non-alcoholic fatty liver disease	LEPR
Non-alcoholic fatty liver disease	MAPK14
Non-alcoholic fatty liver disease	MAPK8
Non-alcoholic fatty liver disease	NR1H3
Non-alcoholic fatty liver disease	PPARA
Non-alcoholic fatty liver disease	PPARG
Non-alcoholic fatty liver disease	PIK3CA
Non-alcoholic fatty liver disease	PIK3CB
Non-alcoholic fatty liver disease	PIK3CD
Non-alcoholic fatty liver disease	PRKAA2
Non-alcoholic fatty liver disease	PRKAB1
Non-alcoholic fatty liver disease	PRKAG1
Non-alcoholic fatty liver disease	RXRA
Non-alcoholic fatty liver disease	TGFB1
Non-alcoholic fatty liver disease	TNF
Fluid shear stress and atherosclerosis	AKT1
Fluid shear stress and atherosclerosis	BCL2
Fluid shear stress and atherosclerosis	CCL2
Fluid shear stress and atherosclerosis	FOS
Fluid shear stress and atherosclerosis	JUN
Fluid shear stress and atherosclerosis	NQO1
Fluid shear stress and atherosclerosis	NOX1
Fluid shear stress and atherosclerosis	NFE2L2
Fluid shear stress and atherosclerosis	TNFRSF1A
Fluid shear stress and atherosclerosis	CTNNB1
Fluid shear stress and atherosclerosis	CHUK
Fluid shear stress and atherosclerosis	GSTM1
Fluid shear stress and atherosclerosis	GSTM2
Fluid shear stress and atherosclerosis	GSTP1
Fluid shear stress and atherosclerosis	HMOX1
Fluid shear stress and atherosclerosis	ICAM1
Fluid shear stress and atherosclerosis	IFNG
Fluid shear stress and atherosclerosis	IL1A
Fluid shear stress and atherosclerosis	IL1B
Fluid shear stress and atherosclerosis	KEAP1
Fluid shear stress and atherosclerosis	MMP2
Fluid shear stress and atherosclerosis	MMP9
Fluid shear stress and atherosclerosis	MAPK14
Fluid shear stress and atherosclerosis	MAPK8
Fluid shear stress and atherosclerosis	NOS3
Fluid shear stress and atherosclerosis	PIK3CA
Fluid shear stress and atherosclerosis	PIK3CB
Fluid shear stress and atherosclerosis	PIK3CD
Fluid shear stress and atherosclerosis	PRKAA2
Fluid shear stress and atherosclerosis	SELE
Fluid shear stress and atherosclerosis	TNF
Fluid shear stress and atherosclerosis	TP53
Fluid shear stress and atherosclerosis	VCAM1
Hepatitis B	AKT1
Hepatitis B	BCL2
Hepatitis B	BAX
Hepatitis B	BID
Hepatitis B	CXCL8
Hepatitis B	E2F1
Hepatitis B	ELK1
Hepatitis B	FOS
Hepatitis B	JAK2
Hepatitis B	JUN
Hepatitis B	BIRC5
Hepatitis B	CREB1
Hepatitis B	CASP3
Hepatitis B	CASP8
Hepatitis B	CASP9
Hepatitis B	CHUK
Hepatitis B	CDKN1A
Hepatitis B	CYCS
Hepatitis B	IL6
Hepatitis B	MMP9
Hepatitis B	MAPK14
Hepatitis B	MAPK3
Hepatitis B	MAPK8
Hepatitis B	PIK3CA
Hepatitis B	PIK3CB
Hepatitis B	PIK3CD
Hepatitis B	PCNA
Hepatitis B	PRKCA
Hepatitis B	STAT1
Hepatitis B	SLC10A1
Hepatitis B	TLR2
Hepatitis B	TLR4
Hepatitis B	TGFB1
Hepatitis B	TNF
Hepatitis B	TP53
Endocrine resistance	AKT1
Endocrine resistance	ABCB11
Endocrine resistance	BCL2
Endocrine resistance	BAX
Endocrine resistance	E2F1
Endocrine resistance	FOS
Endocrine resistance	JUN
Endocrine resistance	MDM2
Endocrine resistance	SP1
Endocrine resistance	CDKN1A
Endocrine resistance	CDKN2A
Endocrine resistance	CYP2D6
Endocrine resistance	EGFR
Endocrine resistance	ERBB2
Endocrine resistance	ESR1
Endocrine resistance	ESR2
Endocrine resistance	IGF1R
Endocrine resistance	MMP2
Endocrine resistance	MMP9
Endocrine resistance	MTOR
Endocrine resistance	MAPK14
Endocrine resistance	MAPK3
Endocrine resistance	MAPK8
Endocrine resistance	PIK3CA
Endocrine resistance	PIK3CB
Endocrine resistance	PIK3CD
Endocrine resistance	PRKACA
Endocrine resistance	TP53
Chagas disease	AKT1
Chagas disease	CCL2
Chagas disease	CXCL8
Chagas disease	FOS
Chagas disease	JUN
Chagas disease	TNFRSF1A
Chagas disease	ACE
Chagas disease	CASP8
Chagas disease	CHUK
Chagas disease	IFNG
Chagas disease	IL1B
Chagas disease	IL10
Chagas disease	IL6
Chagas disease	MAPK14
Chagas disease	MAPK3
Chagas disease	MAPK8
Chagas disease	NOS2
Chagas disease	PIK3CA
Chagas disease	PIK3CB
Chagas disease	PIK3CD
Chagas disease	SERPINE1
Chagas disease	TLR2
Chagas disease	TLR4
Chagas disease	TLR6
Chagas disease	TLR9
Chagas disease	TGFB1
Chagas disease	TNF
TNF signaling pathway	AKT1
TNF signaling pathway	CCL2
TNF signaling pathway	CXCL10
TNF signaling pathway	FOS
TNF signaling pathway	JUN
TNF signaling pathway	TNFRSF1A
TNF signaling pathway	TNFRSF1B
TNF signaling pathway	CREB1
TNF signaling pathway	CASP3
TNF signaling pathway	CASP7
TNF signaling pathway	CASP8
TNF signaling pathway	CSF2
TNF signaling pathway	CHUK
TNF signaling pathway	ICAM1
TNF signaling pathway	IRF1
TNF signaling pathway	IL1B
TNF signaling pathway	IL6
TNF signaling pathway	MMP9
TNF signaling pathway	MAPK14
TNF signaling pathway	MAPK3
TNF signaling pathway	MAPK8
TNF signaling pathway	PIK3CA
TNF signaling pathway	PIK3CB
TNF signaling pathway	PIK3CD
TNF signaling pathway	PTGS2
TNF signaling pathway	SELE
TNF signaling pathway	TNF
TNF signaling pathway	VCAM1
Kaposi sarcoma-associated herpesvirus infection	AKT1
Kaposi sarcoma-associated herpesvirus infection	BAX
Kaposi sarcoma-associated herpesvirus infection	BID
Kaposi sarcoma-associated herpesvirus infection	CCR1
Kaposi sarcoma-associated herpesvirus infection	CXCL8
Kaposi sarcoma-associated herpesvirus infection	E2F1
Kaposi sarcoma-associated herpesvirus infection	FOS
Kaposi sarcoma-associated herpesvirus infection	JAK2
Kaposi sarcoma-associated herpesvirus infection	JUN
Kaposi sarcoma-associated herpesvirus infection	TNFRSF1A
Kaposi sarcoma-associated herpesvirus infection	CREB1
Kaposi sarcoma-associated herpesvirus infection	CASP3
Kaposi sarcoma-associated herpesvirus infection	CASP8
Kaposi sarcoma-associated herpesvirus infection	CASP9
Kaposi sarcoma-associated herpesvirus infection	CTNNB1
Kaposi sarcoma-associated herpesvirus infection	CSF2
Kaposi sarcoma-associated herpesvirus infection	CHUK
Kaposi sarcoma-associated herpesvirus infection	CDKN1A
Kaposi sarcoma-associated herpesvirus infection	CYCS
Kaposi sarcoma-associated herpesvirus infection	EIF2AK2
Kaposi sarcoma-associated herpesvirus infection	HIF1A
Kaposi sarcoma-associated herpesvirus infection	ICAM1
Kaposi sarcoma-associated herpesvirus infection	IL6
Kaposi sarcoma-associated herpesvirus infection	MTOR
Kaposi sarcoma-associated herpesvirus infection	MAPK14
Kaposi sarcoma-associated herpesvirus infection	MAPK3
Kaposi sarcoma-associated herpesvirus infection	MAPK8
Kaposi sarcoma-associated herpesvirus infection	PIK3CA
Kaposi sarcoma-associated herpesvirus infection	PIK3CB
Kaposi sarcoma-associated herpesvirus infection	PIK3CD
Kaposi sarcoma-associated herpesvirus infection	PIK3CG
Kaposi sarcoma-associated herpesvirus infection	PTGS2
Kaposi sarcoma-associated herpesvirus infection	STAT1
Kaposi sarcoma-associated herpesvirus infection	SYK
Kaposi sarcoma-associated herpesvirus infection	TP53

## Sheet: 27 core genes of CTP network
Core targets of CTP network
AKT1
MAPK8
PIK3CB
PIK3CA
PIK3CD
JUN
MAPK14
FOS
MAPK3
IL6
CXCL8
CHUK
TNF
CASP8
CASP3
BAX
TP53
IL1B
TNFRSF1A
BCL2
MMP9
ICAM1
CYCS
JAK2
TGFB1
CCL2
BID
